# Supplementary material for: Wild Wheat Rhizosphere-Associated Plant Growth-Promoting Bacteria Exudates: Effect on Root Development in Modern Wheat and Composition
Source: Int J Mol Sci. 2022 Dec 3;23(23):15248. doi: 10.3390/ijms232315248 (PMC9740669; doi:10.3390/ijms232315248)
Supplement: Supplementary file 1 [file ijms-23-15248-s001.zip]

Archive with 5 entries (5 files):
- Method S1_IJMS.pdf
- Supplemental figures.ijms.pdf
- Supplemental.tables.ijms_.pdf
- Table S2.xlsx
- Table S5.xlsx
