# Supplementary material for: Wild Wheat Rhizosphere-Associated Plant Growth-Promoting Bacteria Exudates: Effect on Root Development in Modern Wheat and Composition
Source: Int J Mol Sci. 2022 Dec 3;23(23):15248. doi: 10.3390/ijms232315248 (PMC9740669; doi:10.3390/ijms232315248)
Supplement: Supplementary file 1 [file ijms-23-15248-s001.zip › Table S2.xlsx]

## Sheet: Feuil1
cluster	selected_feature	annotation_result	annotation_warning	cluster.size	source	Alignment.ID	Average.Rt.min.	Average.Mz	Adduct.type	level	Formula	Structure	family, métabolic paths		Total.score	Final.score	Title	Formula.score	Ontology	RMD	Higher_biosoc	Family	Biosoc	Classyfire_class	Classyfire_subclass	MS1.count	MSMS.count	PRECURSORMZ	PRECURSORTYPE	Theoretical.mass	Mass.error	InChIKey	SMILES	Links							Compound_level	Internal_id	Nb_external_dbs		Pseu_UE.1	Pseu_UE.2	Pseu_UE.3	Pseu_UE.4	Pseu_UE.5
527	pos_763	Simple ID		1	pos	763	2.39	268.105	[M+H]+	generic	C10H13N5O4	Adenosine	nucleoside		8.8525	8.8525	(IROA) ADENOSINE	5.247	Purine nucleosides							3	21	268.105	[M+H]+	267.097	-0.0008697	OIRDTQYFTABQOQ-KQYNXXCUSA-N	OCC1OC(N2C=NC=3C(=NC=NC32)N)C(O)C1O	HMDB=HMDB0000050;HMDB0014340,KNApSAcK=C00007444,ChEBI=CHEBI:16335;CHEBI:45327;CHEBI:46515;CHEBI:93913;CHEBI:95180,DrugBank=DB00194;DB00640;DB03528,SMPDB=PW_C000034,YMDB=YMDB00058,T3DB=T3D4275,FooDB=FDB003554,NANPDB=NANPDB_3517;NANPDB_4150,STOFF=STOFF_749;STOFF_3127,BMDB=BMDB00050,Urine=HMDB0000050;HMDB0014340,Saliva=HMDB0000050,Feces=HMDB0000050,ECMDB=ECMDB00050,CSF=HMDB0000050,Serum=HMDB0000050;…											0.0453	0.0561	0.0321	0.0989	0.0628
276	neg_594	Simple ID		1	neg	594	2.895	283.069	[M-H]-	generic	C10H12N4O6	Xanthosine	nucleoside		8.3327	8.3327	(IROA) XANTHOSINE	4.802	Purine nucleosides							3	20	283.069	[M-H]-	284.076	-0.0003923	UBORTCNDUKBEOP-SBTUYZBDNA-N	OC=1N=C(O)C=2N=CN(C2N1)C3OC(CO)C(O)C3O	HMDB=HMDB0000299,KNApSAcK=C00007222,ChEBI=CHEBI:18107,SMPDB=PW_C000203,YMDB=YMDB00511,FooDB=FDB001604,STOFF=STOFF_8666,BMDB=BMDB00299,Urine=HMDB0000299,Feces=HMDB0000299,ECMDB=ECMDB00299,Serum=HMDB0000299,PubChem=64959;1189,PlantCyc=XANTHOSINE,UNPD=UNPD178914;UNPD48777,BLEXP=BLEXPDB00000064959,COCONUT=CNP0268648											0	0	0	0.0007	0
372	pos_127	Simple ID		1	pos	127	1.625	136.062	[M+H]+	generic	C5H5N5	Adenine	nucleotide		7.7197	7.7197	(IROA) ADENINE	4.324	6-aminopurines							3	37	136.062	[M+H]+	135.054	-0.0003284	GFFGJBXGBJISGV-UHFFFAOYSA-N	N1=CN=C(N)C=2NC=NC12	HMDB=HMDB0000034,KNApSAcK=C00001490,ChEBI=CHEBI:16708,DrugBank=DB00173,SMPDB=PW_C000024,YMDB=YMDB00887,T3DB=T3D4279,STOFF=STOFF_617,BMDB=BMDB00034,Urine=HMDB0000034,Saliva=HMDB0000034,Feces=HMDB0000034,ECMDB=ECMDB00034,CSF=HMDB0000034,Serum=HMDB0000034,PubChem=190,PlantCyc=ADENINE,UNPD=UNPD128555,BLEXP=BLEXPDB00000000190,COCONUT=CNP0128332											0.0832	0.1052	0.0505	0.0903	0.0517
290	neg_698	Simple ID		1	neg	698	1.44	307.035	[M-H]-	generic	C9H13N2O8P	dUMP	deoxynucleotide		6.7061	6.7061	Unknown	4.034	Pyrimidine 2'-deoxyribonucleoside monophosphates							3	41	307.035	[M-H]-	308.041	-0.0012244	JSRLJPSBLDHEIO-SHYZEUOFSA-N	O=C1C=CN(C(=O)N1)C2OC(COP(=O)(O)O)C(O)C2	HMDB=HMDB0001409,KNApSAcK=C00019282,ChEBI=CHEBI:17622;CHEBI:246422,DrugBank=DB03800,SMPDB=PW_C001087,YMDB=YMDB00221,FooDB=FDB022604,BMDB=BMDB01409,ECMDB=ECMDB01409,PubChem=18601100;65063;688,PlantCyc=DUMP,BLEXP=BLEXPDB00000065063,COCONUT=CNP0415783											0.0089	0.0219	0.2087	0.4824	0.1104
340	pos_1278	Simple ID	Other possible annotated peaks for this cluster.	3	pos	1278	1.163	348.071	[M+H]+	pseudo	C10H14N5O7P	[(2R,3S,4R,5R)-5-(6-aminopurin-7-yl)-3,4-dihydroxyoxolan-2-yl]methoxyphosphonic acid	Adenosine 5'-monophosphate 1		7.2096	14.4192	(Metasci) Adenosine 5'-monophosphate 1	4.321		182				Purine nucleotides	Purine ribonucleotides	3	30	348.071	[M+H]+	347.063	-0.0010391	NVOIXARBSSLBAS-KQYNXXCUSA-N	O=P(O)(O)OCC1OC(N2C=NC=3N=CN=C(N)C32)C(O)C1O	chebi:2285|beilstein registry number:6772810|drugbank:DB03887|kegg compounds:C04378							1b	19491	4		0.0932	0.1457	0.0782	0.1853	0.1059
97	neg_1248	Simple ID		1	neg	1248	5.021	455.097	[M-H]-	generic	C17H21N4O9P	Flavin Mononucleotide	FMN voir Riboflavin		7.7385	7.7385	Unknown	4.167	Flavin nucleotides							3	30	455.097	[M-H]-	456.105	-6.16e-05	FVTCRASFADXXNN-SCRDCRAPSA-N	O=C1N=C2C(=NC=3C=C(C(=CC3N2CC(O)C(O)C(O)COP(=O)(O)O)C)C)C(=O)N1	HMDB=HMDB0001520,KNApSAcK=C00019686,ChEBI=CHEBI:17621,DrugBank=DB03247,SMPDB=PW_C001170,YMDB=YMDB00085,FooDB=FDB001984;FDB030862,BMDB=BMDB01520,ECMDB=ECMDB01520,Serum=HMDB0001520,PubChem=44229199;643976;710,UNPD=UNPD4450,BLEXP=BLEXPDB00000000710,COCONUT=CNP0105492											0.3119	0.38	0.3221	0.4208	0.3373
56	neg_942	Double ID	Other possible annotated peaks for this cluster.	13	neg	942	4.918	375.131	[M-H]-	generic	C17H20N4O6	Riboflavin	Vit B2 synt FMN & FAD		7.6334	7.6334	(IROA) RIBOFLAVIN	4.393	Flavins							3	45	375.131	[M-H]-	376.138	0.0001079	AUNGANRZJHBGPY-QTZZOOGMNA-N	O=C1N=C2C(=NC=3C=C(C(=CC3N2CC(O)C(O)C(O)CO)C)C)C(=O)N1	HMDB=HMDB0000244,KNApSAcK=C00001552,ChEBI=CHEBI:17015;CHEBI:57986;CHEBI:95299,DrugBank=DB00140,SMPDB=PW_C000165,YMDB=YMDB00534,T3DB=T3D4817,FooDB=FDB012160;FDB012928;FDB031145,STOFF=STOFF_3910,BMDB=BMDB00244,Urine=HMDB0000244,Saliva=HMDB0000244,Feces=HMDB0000244,ECMDB=ECMDB00244,CSF=HMDB0000244,Serum=HMDB0000244,PubChem=45480541;493570;122171;6759,PlantCyc=RIBOFLAVIN,UNPD=UNPD100727;UNPD116686,BL…											0.1249	0.1023	0.1105	0.0536	0.1023
58	neg_1247	Double ID	Other possible annotated peaks for this cluster.	44	neg	1247	4.441	455.097	[M-H]-	generic	C17H21N4O9P	Flavin Mononucleotide	FMN voir Riboflavin		7.8778	7.8778	Unknown	4.199	Flavin nucleotides							3	31	455.097	[M-H]-	456.105	0.0002384	FVTCRASFADXXNN-SCRDCRAPSA-N	O=C1N=C2C(=NC=3C=C(C(=CC3N2CC(O)C(O)C(O)COP(=O)(O)O)C)C)C(=O)N1	HMDB=HMDB0001520,KNApSAcK=C00019686,ChEBI=CHEBI:17621,DrugBank=DB03247,SMPDB=PW_C001170,YMDB=YMDB00085,FooDB=FDB001984;FDB030862,BMDB=BMDB01520,ECMDB=ECMDB01520,Serum=HMDB0001520,PubChem=44229199;643976;710,UNPD=UNPD4450,BLEXP=BLEXPDB00000000710,COCONUT=CNP0105492										RN1 S=F14S>>>RN1E =F14E	2.5658	4.3844	2.4725	6.5249	3.2301
434	pos_1839	Simple ID		1	pos	1839	4.864	457.113	[M+H]+	generic	C17H21N4O9P	Flavin Mononucleotide	FMN voir Riboflavin		6.8186	6.8186	Unknown	4.008	Flavin nucleotides							3	121	457.113	[M+H]+	456.105	-0.0007087	FVTCRASFADXXNN-SCRDCRAPSA-N	O=C1N=C2C(=NC=3C=C(C(=CC3N2CC(O)C(O)C(O)COP(=O)(O)O)C)C)C(=O)N1	HMDB=HMDB0001520,KNApSAcK=C00019686,ChEBI=CHEBI:17621,DrugBank=DB03247,SMPDB=PW_C001170,YMDB=YMDB00085,FooDB=FDB001984;FDB030862,BMDB=BMDB01520,ECMDB=ECMDB01520,Serum=HMDB0001520,PubChem=44229199;643976;710,UNPD=UNPD4450,BLEXP=BLEXPDB00000000710,COCONUT=CNP0105492											0.3214	0.3787	0.3801	0.6097	0.459
17	pos_485	Double ID	Other possible annotated peaks for this cluster.	109	pos	485	5.511	215.139	[M+H]+	generic	C10H18N2O3	Dethiobiotin	Biotin (vit B8) synth, Mg & Fe binding		7.3222	7.3222	(IROA) DETHIOBIOTIN	4.176	Medium-chain fatty acids							3	69	215.139	[M+H]+	214.132	-0.0003811	AUTOLBMXDDTRRT-HGXVMFPFNA-N	O=C1NC(C)C(N1)CCCCCC(=O)O	HMDB=HMDB0003581,KNApSAcK=C00000757,ChEBI=CHEBI:16691;CHEBI:42280;CHEBI:36998;CHEBI:37000;CHEBI:57861,DrugBank=DB03775,SMPDB=PW_C001932,YMDB=YMDB00075,FooDB=FDB023201,BMDB=BMDB03581,ECMDB=ECMDB03581,PubChem=25244917;445027;643,PlantCyc=DETHIOBIOTIN,UNPD=UNPD29718,BLEXP=BLEXPDB00000000643,COCONUT=CNP0229365										RN1 S>RN1E>>>F14S =RN1TS	8.1074	8.7624	7.4814	15.1293	12.6807
322	neg_892	Simple ID		1	neg	892	3.217	357.089	[M-H]-	generic	C11H23N2O7PS	Pantetheine 4'-phosphate	prothetic group (deriv VitB5) for CoA		7.3309	7.3309	Unknown	4.106	Monoalkyl phosphates							3	17	357.089	[M-H]-	358.096	-0.0001177	JDMUPRLRUUMCTL-UHFFFAOYNA-N	O=C(NCCS)CCNC(=O)C(O)C(C)(C)COP(=O)(O)O	HMDB=HMDB0001416,ChEBI=CHEBI:4222;CHEBI:16858;CHEBI:47942;CHEBI:61723,DrugBank=DB03912,SMPDB=PW_C001093,YMDB=YMDB00308,FooDB=FDB022609;FDB030470,BMDB=BMDB01416,ECMDB=ECMDB01416,PubChem=25245905;115254;987,PlantCyc=PANTETHEINE-P,BLEXP=BLEXPDB00000115254,COCONUT=CNP0085021											0.0038	0.0197	0.0095	0.0423	0.0025
382	pos_1357	Simple ID		1	pos	1357	5.596	359.105	[M+H]+	generic	C11H23N2O7PS	Pantetheine 4'-phosphate	prothetic group (deriv VitB5) for CoA		6.7873	6.7873	Unknown	4.035	Monoalkyl phosphates							3	122	359.105	[M+H]+	358.096	-0.0010648	JDMUPRLRUUMCTL-UHFFFAOYNA-N	O=C(NCCS)CCNC(=O)C(O)C(C)(C)COP(=O)(O)O	HMDB=HMDB0001416,ChEBI=CHEBI:4222;CHEBI:16858;CHEBI:47942;CHEBI:61723,DrugBank=DB03912,SMPDB=PW_C001093,YMDB=YMDB00308,FooDB=FDB022609;FDB030470,BMDB=BMDB01416,ECMDB=ECMDB01416,PubChem=25245905;115254;987,PlantCyc=PANTETHEINE-P,BLEXP=BLEXPDB00000115254,COCONUT=CNP0085021											0.0065	0.0105	0.0116	0.0202	0.0067
223	neg_352	Simple ID		1	neg	352	7.286	217.108	[M-H]-	pseudo	C10H18O5	3-hydroxysebacate	hydroxy fatty acid		7.5995	15.199	Unknown	4.569		529				Hydroxy acids and derivatives	Medium-chain hydroxy acids and derivatives	3	42	217.108	[M-H]-	218.115	0.0003472	OQYZCCKCJQWHIE-UHFFFAOYSA-L	O=C([O-])CCCCCCC(O)CC(=O)[O-]	chebi:132935							1b	21409	1		0.6126	0.6773	0.579	1.221	0.9033
201	neg_235	Simple ID		1	neg	235	9.614	185.118	[M-H]-	generic	C10H18O3	8-methyl-5-oxo-nonanoic acid	fatty acid		7.2146	7.2146	Unknown	3.854	Medium-chain fatty acids							3	30	185.118	[M-H]-	186.126	0.000318	CVTYGALEXWGUJW-UHFFFAOYSA-N	O=C(O)CCCC(=O)CCC(C)C	NPA=NPA021560,COCONUT=CNP0222352											1.1598	1.2297	0.8823	1.5168	2.1498
220	neg_330	Simple ID	Other possible annotated peaks for this cluster.	2	neg	330	9.432	211.134	[M-H2O-H]-	pseudo	C12H22O4	3-Hydroxy-11-oxododecanoic acid	hydroxy fatty acid		7.0547	14.1094	Unknown	4.16		660				Hydroxy acids and derivatives	Medium-chain hydroxy acids and derivatives	3	48	211.134	[M-H2O-H]-	230.152	0.0002681	KGKIGWBYVVWXME-UHFFFAOYSA-N	O=C(O)CC(O)CCCCCCCC(=O)C	dnp:OQL68							1b	952925	1		0.0575	0.0721	0.1779	0.4398	0.2056
7	neg_156	Simple ID		53	neg	156	7.053	159.102	[M-H]-	Pseudo	C8H16O3	(+/-)-3-hydroxyoctanoic acid	hydroxy fatty acid		8.3247	8.3247	Unknown	5.089		686	Animalia Arthropoda Insecta	Hymenoptera		Hydroxy acids and derivatives	Medium-chain hydroxy acids and derivatives	3	19	159.102	[M-H]-	160.11	0.0004679	NDPLAKGOSZHTPH-UHFFFAOYSA-N	O=C(O)CC(O)CCCCC	dnp:DCC28|chebi:37098|hmdb:HMDB0001954|lipid maps:LMFA01050021|beilstein registry number:1760767|cas:14292-27-4|chemspider:24791|foodb:FDB022761|pmid:12621125|pubchem cid:26613|wikipedia:3-Hydroxyoctanoic acid							1b	19953	11			14.8368	16.1306	22.607	21.6739
28	neg_154	Simple ID	Other possible annotated peaks for this cluster.	41	neg	154	12	159.102	[M-H]-	Pseudo	C8H16O3	(+/-)-3-hydroxyoctanoic acid	hydroxy fatty acid		8.0786	8.0786	Unknown	5.076		686	Animalia Arthropoda Insecta	Hymenoptera		Hydroxy acids and derivatives	Medium-chain hydroxy acids and derivatives	3	16	159.102	[M-H]-	160.11	0.0005679	NDPLAKGOSZHTPH-UHFFFAOYSA-N	O=C(O)CC(O)CCCCC	dnp:DCC28|chebi:37098|hmdb:HMDB0001954|lipid maps:LMFA01050021|beilstein registry number:1760767|cas:14292-27-4|chemspider:24791|foodb:FDB022761|pmid:12621125|pubchem cid:26613|wikipedia:3-Hydroxyoctanoic acid							1b	19953	11			12.5547	13.1015	14.4604	13.8543
262	neg_506	Simple ID	Other possible annotated peaks for this cluster.	2	neg	506	10.193	259.192	[M-H]-	pseudo	C14H28O4	(3R)-3,14-dihydroxytetradecanoic acid	fatty acid		6.9651	13.9302	Unknown	3.882		764				Fatty Acyls	Fatty acids and conjugates	3	19	259.192	[M-H]-	260.199	-0.0001171	JJUKFGURSFBQSG-CYBMUJFWSA-N	O=C(O)CC(O)CCCCCCCCCCCO	chebi:79281							1b	13981	1		0.0084	0.0072	0.0111	0.0179	0.0156
215	neg_306	Simple ID		1	neg	306	6.794	203.129	[M-H]-	pseudo	C10H20O4	(3R,9R)-3,9-dihydroxydecanoic acid	fatty acid		6.9589	13.9178	Unknown	4.18		667				Hydroxy acids and derivatives	Medium-chain hydroxy acids and derivatives	3	16	203.129	[M-H]-	204.136	0.0002827	NTFDPMTZBRANNS-RKDXNWHRSA-N	O=C(O)CC(O)CCCCCC(O)C	chebi:79228							1b	19345	1		0.0576	0.0581	0.0725	0.0626	0.0806
217	pos_469	Double ID		2	pos	469	10.189	211.17	[M+H]+	pseudo	C13H22O2	2,4-Tridecadienoic acid	fatty acid		6.5514	13.1028	Unknown (carbon number 13); PlaSMA ID-769	3.93		771				Fatty Acyls	Fatty acids and conjugates	3	80	211.17	[M+H]+	210.162	-0.0003436	SUEKUALWVJZYCO-HULFFUFUSA-N	O=C(O)C=CC=CCCCCCCCC	dnp:GRG60							1b	1017139	1		0.1163	0.1237	0.1029	0.2062	0.1429
197	neg_229	Simple ID	Other possible annotated peaks for this cluster.	2	neg	229	7.371	183.102	[M-H2O-H]-	pseudo	C10H18O4	2-ethyloctanedioic acid	hydroxy fatty acid	derived from suberic acid	6.69	13.38	Unknown	4.134		596				Fatty Acyls	Fatty acids and conjugates	3	49	183.102	[M-H2O-H]-	202.121	0.0002679	WUDDSDIHJHPJRP-UHFFFAOYSA-N	O=C(O)CCCCCC(C(=O)O)CC	chebi:68453|hmdb:HMDB0059708|cas:3971-33-3|pmid:11413487|pubchem cid:19872|reaxys registry number:1778835							1b	43784	6		0.0828	0.1039	0.1726	0.3333	0.1542
43	neg_443	Simple ID	Other possible annotated peaks for this cluster.	54	neg	443	11.924	243.196	[M-H]-	Pseudo	C14H28O3	(+/-)-3-hydroxymyristic acid	fatty acid		6.9071	6.9071	Unknown	3.971		835	Burkholderiales Burkholderiaceae|Enterobacteriales Enterobacteriaceae|Primates Hominidae	Burkholderia pseudomallei|Escherichia coli|Homo sapiens	Fatty Acyls	Fatty acids and conjugates		3	16	243.196	[M-H]-	244.204	0.0002683	ATRNZOYKSNPPBF-UHFFFAOYSA-N	O=C(O)CC(O)CCCCCCCCCCC	dnp:CQJ34|chebi:84197|hmdb:HMDB0061656|lipid maps:LMFA01050175|beilstein registry number:1725372|biocyc:CPD-12808|cas:1961-72-4|metacyc:CPD-12808|pmid:11413487|pubchem cid:16064|reaxys registry number:1725372							1b	1165	11		0.4718	0.497	0.6065	1.1681	0.9781
29	neg_245	Simple ID		44	neg	245	9.028	187.133	[M-H]-	Pseudo	C10H20O3	?-hydroxydecanoic acid	trihydroxy fatty acid		6.842	6.842	Unknown	4.167		751	Enterobacteriales Enterobacteriaceae|Eurotiales Trichocomaceae|Hymenoptera|Primates Hominidae|Saccharomycetales Pichiaceae	Aspergillus fumigatus|Escherichia coli|Homo sapiens|Penicillium roqueforti|Pichia|Serratia marcescens	Hydroxy acids and derivatives	Medium-chain hydroxy acids and derivatives		3	28	187.133	[M-H]-	188.141	0.000468	FYSSBMZUBSBFJL-UHFFFAOYSA-N	O=C(O)CC(O)CCCCCCC	dnp:HJM13|chebi:132983|hmdb:HMDB0002203|lipid maps:LMFA01050153|cas:14292-26-3|chemspider:24790|foodb:FDB022904|metlin:6544|patent:KR20080112708|pmid:15031653|pubchem cid:26612|reaxys registry number:1723419|wikipedia:Myrmicacin							1b	8445	13		28.9912	31.2148	42.9452	46.15	55.4961
6	pos_1301	Double ID		18	pos	1301	11.626	351.215	[M+Na]+	generic	C18H32O5	Corchorifatty acid F	trihydroxy fatty acid, antioxydant, antifungal		6.6124	6.6124	Unknown	3.6	Lineolic acids and derivatives							3	29	351.215	[M+Na]+	328.225	-0.0007052	MKYUCBXUUSZMQB-MKZMYESJNA-N	O=C(O)CCCCCCCC(O)C=CC(O)C(O)CC=CCC	HMDB=HMDB0035919,KNApSAcK=C00000387,ChEBI=CHEBI:91218,FooDB=FDB014713,NANPDB=NANPDB_1264,LipidMAPS=LMFA01050531;LMFA02000022;LMFA02000220;LMFA02000295;LMFA02000313;LMFA02000314,UNPD=UNPD191763;UNPD28770;UNPD54074;UNPD71314;UNPD74443,NPA=NPA016895,COCONUT=CNP0140165											0.0813	0.0961	0.0939	0.2196	0.1328
190	neg_202	Simple ID		1	neg	202	5.581	173.082	[M-H]-	generic	C8H14O4	6-Hydroxy-4-oxohexyl acetate	SUBERATE		7.1942	7.1942	(IROA) SUBERATE	4.18	Fatty alcohols							3	52	173.082	[M-H]-	174.089	0.0004325	DMZIZFTYGQIAMJ-UHFFFAOYSA-N	O=C(OCCCC(=O)CCO)C	NPA=NPA019748,COCONUT=CNP0357221											0.3126	0.2868	0.3857	0.2796	0.379
363	pos_1183	Simple ID		1	pos	1183	6.861	331.21	[M+H]+	generic	C17H30O6	Linieodolide A	unsat fatty acid antimicrobial		7.3222	7.3222	Unknown	3.791	Long-chain fatty alcohols							3	10	331.21	[M+H]+	330.204	0.0016151	PATFNFIUOVGRBQ-OVSNGTPBSA-N	O=C(OC)CC(O)CC(O)CC(O)C=CC=CCCCC(O)C	NPA=NPA018153,COCONUT=CNP0352023											0.1633	0.1624	0.1906	0.2112	0.3994
468	pos_2420	Simple ID	Other possible annotated peaks for this cluster.	2	pos	2420	6.837	680.445	[M+H]+	generic	C34H66NO10P	PS(14:0/14:0)	lipid (anionic) calcium chelator		6.6041	6.6041	Unknown	3.782	Phosphatidylserines							3	67	680.444	[M+H]+	679.442	0.0052104	WKJDWDLHIOUPPL-JSOSNVBQSA-N	O=C(OCC(OC(=O)CCCCCCCCCCCCC)COP(=O)(O)OCC(N)C(=O)O)CCCCCCCCCCCCC	HMDB=HMDB0012330,ChEBI=CHEBI:62087,BMDB=BMDB12330,LipidMAPS=LMGP03010028,ECMDB=ECMDB12330,BLEXP=BLEXPDB00000123699											0.2143	0.2323	0.2851	0.4578	0.1397
1	neg_567	Double ID	Other possible annotated peaks for this cluster.	42	neg	567	7.555	275.114	[M-H]-	generic	C12H20O7	METHYL (3R)-3-{[(3R)-3-{[(3R)-3-HYDROXYBUTANOYL]OXY}BUTANOYL]OXY}BUTANOATE			7.058	7.058	Unknown	3.911	Tricarboxylic acids and derivatives							3	18	275.114	[M-H]-	276.121	-0.0002735	CWLWBMWELZSMPG-IWSPIJDZSA-N	O=C(O)CC(OC(=O)CC(OC(=O)CC(O)C)C)C	DrugBank=DB04773,UNPD=UNPD85735,NPA=NPA004416,COCONUT=CNP0308308											3.577	4.3285	2.5096	6.6561	4.3033
450	pos_2022	Simple ID		1	pos	2022	9.711	501.195	[M+H]+	generic	C23H32O12	Talapolyester D	polyester from Talaromyces		7.2782	7.2782	Unknown	4.094	Tetracarboxylic acids and derivatives							3	52	501.195	[M+H]+	500.189	0.0012529	BOBKKUAIQVWZHJ-UHFFFAOYSA-N	O=C(OC(C)CC(=O)OC)C=1C(O)=CC(O)=CC1CC(OC(=O)CC(OC(=O)CC(O)C)CO)C	NPA=NPA015290,COCONUT=CNP0354900											0.1457	0.1768	0.1071	0.3209	0.2465
445	pos_1968	Simple ID		2	pos	1968	9.075	487.18	[M+H]+	generic	C22H30O12	Talapolyester A	polyester from Talaromyces		7.0784	7.0784	Unknown	3.826	Tetracarboxylic acids and derivatives							3	51	487.18	[M+H]+	486.174	0.0013029	NNDWZOKTFOCYKI-UHFFFAOYSA-N	O=C(O)CC(OC(=O)C=1C(O)=CC(O)=CC1CC(OC(=O)CC(OC(=O)CC(O)C)C)C)CO	NPA=NPA007992,COCONUT=CNP0354896											0.5226	0.6281	0.4044	0.8922	0.8045
27	neg_349	Double ID	Other possible annotated peaks for this cluster.	48	neg	349	6.232	216.124	[M-H]-	generic	C10H19NO4	(2S)-5-acetamidopentyl 2-hydroxypropanoate			7.2705	7.2705	Unknown	4.092	Carboxylic acid esters							3	37	216.124	[M-H]-	217.131	0.0003316	OWGSCFXHUSTPCK-QMMMGPOBSA-N	O=C(NCCCCCOC(=O)C(O)C)C	NPA=NPA000249,COCONUT=CNP0355312											6.5361	7.0736	5.0401	6.3944	5.7451
10	neg_565	Double ID	Other possible annotated peaks for this cluster.	75	neg	565	6.124	275.104	[M-H]-	pseudo	C14H16N2O4	Tryptophan; N?-Methoxycarbonyl, Me ester			6.935	13.87	Unknown	4.009		402				Carboxylic acids and derivatives	Amino acids, peptides, and analogues	3	50	275.104	[M-H]-	276.111	-6.95e-05	IYEKFSMKXYQRLC-UHFFFAOYSA-N	O=C(OC)C(N=C(O)OC)CC1=CNC=2C=CC=CC21	dnp:DVY35							1b	1037785	1		175.633	167.915	170.969	131.519	144.776
88	pos_974	Double ID	Other possible annotated peaks for this cluster.	24	pos	974	7.891	300.124	[M+H]+	generic	C14H21NO4S	(Z)-3-hydroxy-5-methoxy-2,6-dimethyl-7-(2-methylthiazol-4-yl)hept-6-enoic acid	Medium-chain hydroxy acids and derivatives		6.8403	6.8403	Unknown	3.571	Medium-chain hydroxy acids and derivatives							3	61	300.124	[M+H]+	299.119	0.0028056	QKYGZBTYBVYKRC-VMPITWQZSA-N	O=C(O)C(C)C(O)CC(OC)C(=CC=1N=C(SC1)C)C	NPA=NPA014385,COCONUT=CNP0199757											0.4509	0.4941	0.7969	1.9325	1.0625
366	pos_1250	Simple ID	Other possible annotated peaks for this cluster.	5	pos	1250	7.956	343.1	[M+Na]+	pseudo	C13H20O9	Methyl ?-D-glucopyranoside; 2,4,6-Tri-Ac	sugar (cell wall or biofilm?)		7.609	15.218	Unknown	4.669		346				Organooxygen compounds	Carbohydrates and carbohydrate conjugates	3	20	343.101	[M+Na]+	320.111	-0.0005471	LKFNEACJFKRTHV-UHFFFAOYSA-N	O=C(OCC1OC(OC)C(OC(=O)C)C(O)C1OC(=O)C)C	dnp:OCO80							1b	1000259	1		0.177	0.1797	0.1709	0.2472	0.2078
500	pos_708	Simple ID	Other possible annotated peaks for this cluster.	2	pos	708	3.716	259.08	[M+Na]+	pseudo	C9H16O7	Caryose	carbocyclic monosaccharide biofilm?		6.6703	13.3406	Unknown	3.763		380	Bacteria Proteobacteria Gammaproteobacteria	Pseudomonadales Pseudomonadaceae	Pseudomonas	Organooxygen compounds	Alcohols and polyols	3	20	259.079	[M+Na]+	236.09	-0.0006764	ADIPDRPBEZELRZ-UHFFFAOYSA-N	O=CC(O)CC1(O)C(O)C(O)C(O)C1(O)C	dnp:CXO22							1a	907555	1		0.0012	0.0052	0.0044	0.0108	0.0044
505	pos_55	Simple ID		1	pos	55	5.302	118.086	[M-C6H8O6+H]+	generic	C11H19NO8	N-Acetylmuramate	Acylaminosugar, cell wall biosynth, structural relation with LCO		6.5535	6.5535	Unknown	3.897	Acylaminosugars							3	24	118.087	[M-C6H8O6+H]+	293.111	-0.000245	MNLRQHMNZILYPY-FTNICRTINA-N	O=C(O)C(OC1C(O)C(OC(O)C1N=C(O)C)CO)C	HMDB=HMDB0060493,ChEBI=CHEBI:28881;CHEBI:21615;CHEBI:40729;CHEBI:47571;CHEBI:47979;CHEBI:64848;CHEBI:95151,Feces=HMDB0060493,ECMDB=ECMDB20176,PubChem=5462244,BLEXP=BLEXPDB00005462244,COCONUT=CNP0347566											0.3446	0.3247	0.4113	0.3367	0.3884
288	neg_687	Double ID		2	neg	687	5.4	305.088	[M-H]-	pseudo	C12H18O9	Galactose; 1,2,6-Tri-Ac	sugar (cell wall or biofilm?)		6.6442	13.2884	Unknown	3.639		311				Carboxylic acids and derivatives	Tricarboxylic acids and derivatives	3	38	305.088	[M-H]-	306.095	-9.43e-05	FXINKGZQPIILFS-UHFFFAOYSA-N	O=C(OCC1OC(OC(=O)C)C(OC(=O)C)C(O)C1O)C	dnp:GZN32							1b	972110	1		0.3958	0.4522	0.3749	0.4691	0.4876
8	neg_829	Simple ID	Other possible annotated peaks for this cluster.	3	neg	829	1.094	341.109	[M-H]-	Pseudo	C12H22O11	Trehalose	sugar (cell wall or biofilm?)		7.0466	7.0466	(IROA) TREHALOSE	4.112		340				Organooxygen compounds	Carbohydrates and carbohydrate conjugates	3	44	341.109	[M-H]-	342.116	0.0002351	PVXPPJIGRGXGCY-IPFGBZKGSA-N	OCC1OC(OCC2OC(O)(CO)C(O)C2O)C(O)C(O)C1O	chebi:47999|beilstein registry number:1435315							1b	22696	2			0.0728	0.0428	0.1349	0.1948
317	pos_1421	Double ID		2	pos	1421	7.017	371.096	[M+Na]+	pseudo	C14H20O10	Mannose; 1,2,3,4-Tetra-Ac	sugar (cell wall or biofilm?)		7.2938	14.5876	Unknown	4.438		303				Carboxylic acids and derivatives	Tetracarboxylic acids and derivatives	3	23	371.096	[M+Na]+	348.106	-0.0010325	FEQXFAYSNRWXDW-UHFFFAOYSA-N	O=C(OC1OC(CO)C(OC(=O)C)C(OC(=O)C)C1OC(=O)C)C	dnp:BWB79							1b	1077701	1		0.5275	0.6739	0.5118	1.9263	1.1944
67	neg_448	Simple ID		2	neg	448	6.062	245.093	[M-H]-	pseudo	C13H14N2O3	N-acetyl-D-tryptophan	N-ACETYLTRYPTOPHAN		6.7931	13.5862	(IROA) N-ACETYLTRYPTOPHAN	4.015		408				Carboxylic acids and derivatives	Amino acids, peptides, and analogues	3	41	245.093	[M-H]-	246.1	0.0002659	DZTHIGRZJZPRDV-GFCCVEGCSA-N	O=C(O)C(N=C(O)C)CC1=CNC=2C=CC=CC21	chebi:16734|beilstein registry number:89477							1b	5963	2		0.1049	0.1026	0.0996	0.1359	0.1448
142	pos_2117	Double ID	Other possible annotated peaks for this cluster.	6	pos	2117	9.482	534.285	[M+H]+	generic	C32H39NO6	SMTP 4D	triprenyl phenol metabolites (Stachybotrys Microspora Triprenyl Phenol)		6.587	6.587	Unknown	3.564	Phenylalanine and derivatives							3	168	534.285	[M+H]+	533.278	-8.56e-05	HSOVHMPKFQKPSJ-IRYKWTGANA-N	O=C(O)C(N1C(=O)C2=CC(O)=C3C(OC(C)(CCC=C(C)CCC=C(C)C)C(O)C3)=C2C1)CC=4C=CC=CC4	KNApSAcK=C00014991;C00016117,UNPD=UNPD142693,NPA=NPA010325;NPA020541,COCONUT=CNP0221843											0.1874	0.2088	0.1918	0.423	0.2571
341	pos_1036	Simple ID		1	pos	1036	9.204	310.238	[M+H]+	generic	C18H31NO3	N-Tetradecenoyl-L-homoserine lactone	quorum sensing signal molecule		6.5151	6.5151	Unknown	3.847	N-acyl-alpha amino acids and derivatives							3	139	310.238	[M+H]+	309.23	-0.0006297	CAUQHAIJBWAQIL-PTZVLDCSSA-N	O=C(NC1C(=O)OCC1)CCCCCC=CCCCCCC	NPA=NPA007263,COCONUT=CNP0300101											0.2189	0.2322	0.2336	0.4716	0.3719
66	neg_1188	Simple ID		11	neg	1188	6.534	435.114	[M-H]-	generic	C24H20O8	Terfestatin C	Specific Inhibitor for Auxin Signaling		6.8471	6.8471	Unknown	3.678	P-terphenyls							3	43	435.114	[M-H]-	436.116	-0.0056589	VRZBVQFMJSCRPH-IQOKHDRSSA-N	O=C(O)C=1OC(OC=2C(O)=C(C(O)=CC2C=3C=CC=CC3)C=4C=CC=CC4)C(O)C(O)C1	NPA=NPA004619,COCONUT=CNP0147707											1.9795	2.4263	1.6449	2.9488	1.8111
246	neg_584	Simple ID		3	neg	584	5.88	280.062	[M+Na-2H]-	generic	C14H13NO4	Exopisiod B	alkaloid, antibacterial		6.6339	6.6339	Unknown	3.618	Indolecarboxylic acids and derivatives							3	61	280.062	[M+Na-2H]-	259.084	-0.0024743	RNQOSFLKODNGRK-AWEZNQCLSA-N	O=C(O)C1=CNC=2C=3C=CC(OC3C=CC12)(C)CO	NPA=NPA024140,COCONUT=CNP0072087											0.0437	0.0452	0.0652	0.1174	0.1184
453	pos_207	Simple ID		1	pos	207	1.16	152.071	[M+H]+	generic	C8H9NO2	Microindolinone A	indoles		7.3813	7.3813	Unknown	4.338	Indoles and derivatives							3	48	152.071	[M+H]+	151.063	-0.000395	AYOUZDIFZXTTQH-SSDOTTSWSA-N	O=C1C=2C=CNC2CCC1O	NPA=NPA023212,COCONUT=CNP0340577											0.0132	0.0122	0.0153	0.007	0.0112
108	pos_1889	Double ID		3	pos	1889	9.168	468.273	[M+H]+	generic	C28H37NO5	Pyxipyrrolone B	cytotoxic myxobacterial metabo		6.9859	6.9859	Unknown	3.715	Isoindoles							3	103	468.273	[M+H]+	467.267	0.0013497	LYDLCIJXMDSHBW-DLPGASAZSA-N	O=C(O)C1C=2C(=C)NC(=O)C2C3=C(CCC(O)C3C)C1(C(=CC=CC=CC(C)C(O)CC)C)C	NPA=NPA003051,COCONUT=CNP0353055											0.0188	0.0224	0.0232	0.0508	0.038
476	pos_2547	Simple ID		1	pos	2547	5.584	761.42	[M+H]+	generic	C41H56N6O8	Xentrivalpeptide Q	depsipeptides (CONH_COO) entomopathogenic		6.6381	6.6381	Unknown	3.402	Cyclic depsipeptides							3	128	761.42	[M+H]+	760.416	0.0029392	YWUBVNCUPVUHIM-XUVVMBSTSA-N	O=C1OC(C)C(NC(=O)C(NC(=O)CC=2C=CC=CC2)C(C)C)C(=O)NC(C(=O)N3CCCC3C(=O)NC(C(=O)NC1C(C)C)C(C)C)CC=4C=CC=CC4	NPA=NPA019903,COCONUT=CNP0259961											0.0509	0.0551	0.0335	0.1366	0.0842
425	pos_1747	Simple ID		1	pos	1747	6.003	435.221	[M+H]+	generic	C21H30N4O6	Cyclic-(Tyr-Ala-Leu-Ser)	amino acid /peptides		6.9183	6.9183	Unknown	3.688	Cyclic peptides							3	40	435.221	[M+H]+	434.217	0.0027111	LJRJAZMYNGHLGX-BASLNEPJSA-N	O=C1NC(C(=O)NC(C(=O)NC(C(=O)NC1C)CC2=CC=C(O)C=C2)CO)CC(C)C	NPA=NPA004111,COCONUT=CNP0199439											0.3528	0.4107	0.2193	0.5779	0.1119
35	neg_959	Double ID		5	neg	959	3.026	378.098	[M-H]-	generic	C13H21N3O8S	S-Lactoylglutathione	Detox methylglyoxal		6.792	6.792	Unknown	3.85	Oligopeptides							3	58	378.098	[M-H]-	379.105	5.92e-05	VDYDCVUWILIYQF-CSMHCCOUSA-N	O=C(O)CNC(=O)C(NC(=O)CCC(N)C(=O)O)CSC(=O)C(O)C	HMDB=HMDB0001066;HMDB0062624,KNApSAcK=C00019550,ChEBI=CHEBI:15694;CHEBI:57474,SMPDB=PW_C000841,YMDB=YMDB00246,FooDB=FDB022405;FDB031155,BMDB=BMDB01066,ECMDB=ECMDB01066,PubChem=46878377;440018,PlantCyc=S-LACTOYL-GLUTATHIONE,BLEXP=BLEXPDB00000001083,COCONUT=CNP0346982											0.2432	0.2942	0.4152	0.7856	0.2578
339	pos_1027	Simple ID		1	pos	1027	1.624	308.092	[M+H]+	generic	C10H17N3O6S	Glutathione	redox		7.4493	7.4493	(PharmaDev) glutathion-2	4.131	Peptides							3	73	308.092	[M+H]+	307.084	-0.0008173	RWSXRVCMGQZWBV-WDSKDSINSA-N	O=C(O)CNC(=O)C(NC(=O)CCC(N)C(=O)O)CS	HMDB=HMDB0000125;HMDB0062697,KNApSAcK=C00001518,ChEBI=CHEBI:16856;CHEBI:57925,DrugBank=DB00143,SMPDB=PW_C000080,YMDB=YMDB00160,T3DB=T3D4352,FooDB=FDB001498;FDB003866,STOFF=STOFF_8617,BMDB=BMDB00125,Urine=HMDB0000125,Saliva=HMDB0000125,ECMDB=ECMDB00125,CSF=HMDB0000125,Serum=HMDB0000125,PubChem=20756463;7048684;124886,PlantCyc=GLUTATHIONE,UNPD=UNPD47599,BLEXP=BLEXPDB00000000745,COCONUT=CNP0104130											0.0423	0.0486	0.0841	0.16	0.0686
502	pos_542	Simple ID		1	pos	542	5.374	227.139	[M+H]+	generic	C11H18N2O3	Cyclo-(L-Pro-4-OH-L-Leu)	cyclic peptide		7.0225	7.0225	Unknown	4.054	Alpha amino acids and derivatives							3	94	227.139	[M+H]+	226.132	-0.0002811	CDZHWGQKWPGOPO-YUMQZZPRSA-N	O=C1NC(C(=O)N2CCCC12)CC(O)(C)C	NPA=NPA010174,COCONUT=CNP0383990											0.4479	0.5675	0.5443	1.0116	0.7575
93	pos_1908	Double ID		31	pos	1908	8.262	473.127	[M+Na]+	generic	C19H22N4O9	Nikkomycin Wx	chitin synthetase inhibitor		6.862	6.862	Unknown	3.567	Dipeptides							3	32	473.127	[M+Na]+	450.139	0.000499	AEDRUJHNHSLWIZ-LDTRFQNBNA-N	O=CC1=CN(C(=O)N1)C2OC(C(O)C2O)C(NC(=O)C(N)CC3=CC=C(O)C=C3)C(=O)O	KNApSAcK=C00017567,NPA=NPA020706,COCONUT=CNP0258598											2.6922	4.0097	1.1638	4.9995	3.1758
112	pos_2417	Double ID	Other possible annotated peaks for this cluster.	12	pos	2417	3.807	679.268	[M+H]+	generic	C33H38N6O10	TMC 95A	lactam antibiotic (phenol + indole)		6.6987	6.6987	Unknown	3.444	Oligopeptides							3	71	679.269	[M+H]+	678.265	0.0037179	ZIAXNZCTODBCKW-NYYWCZLTNA-N	O=C(N)CC1NC(=O)C(NC(=O)C(=O)C(C)CC)CC2=CC=C(O)C(=C2)C=3C=CC=C4C3NC(=O)C4(O)C(O)C(NC1=O)C(=O)NC=CC	KNApSAcK=C00015486;C00015487;C00015488;C00015489,ChEBI=CHEBI:40322;CHEBI:66246;CHEBI:66247;CHEBI:66248,UNPD=UNPD1015;UNPD107294;UNPD152008;UNPD174475,NPA=NPA000360;NPA002082;NPA010571;NPA014166,COCONUT=CNP0218100											0.0704	0.0681	0.0642	0.1225	0.1074
203	pos_1043	Double ID		5	pos	1043	9.52	311.128	[M+H-H2O]+	pseudo	C19H20O5	Protobruceol IV	coumarin		6.6941	13.3882	Unknown	3.962		399	Plantae Tracheophyta Magnoliopsida	Sapindales Rutaceae	Eriostemon	Coumarins and derivatives	Pyranocoumarins	3	135	311.128	[M+H-H2O]+	328.131	-0.0005145	JFTCAHHVHBJBBQ-YWEYNIOJSA-N	O=C1OC2=CC=3OC(C=CC3C(O)=C2C=C1)(C)CC=CC(O)(C)C	dnp:MXR43							1b	1053652	1		0.0111	0.0109	0.0307	0.0655	0.0377
351	pos_1083	Simple ID		1	pos	1083	7.624	315.178	[M+H]+	generic	C16H26O6	Isoaigialone A	Lactone, antifungal		6.5883	6.5883	Unknown	3.51	Butenolides							3	89	315.178	[M+H]+	314.173	0.001815	JWQYBFBQJJWCNJ-QTDMDRALSA-N	O=C1OC(O)(C=2OC(CCCCCCC)C(O)(C)C(O)C12)C	NPA=NPA022346,COCONUT=CNP0073151											0.1236	0.1089	0.1845	0.1477	0.5291
403	pos_1525	Simple ID		1	pos	1525	7.653	387.164	[M+H]+	generic	C18H26O9	Macrosphelide K	macrolactone polyketides antifungal (prot inhibit)		7.1868	7.1868	Unknown	3.726	Macrolides and analogues							3	70	387.164	[M+H]+	386.158	0.0013589	FRSLVQFQUNGOIH-BZJIDNEQNA-N	O=C1OC(C)CC(=O)OC(C(=O)CC(OCC)C(=O)OC(C)C(O)C=C1)C	KNApSAcK=C00015366,UNPD=UNPD185590,NPA=NPA000984,COCONUT=CNP0146005											0.3056	0.3212	0.2486	0.3474	0.2772
528	pos_768	Simple ID		1	pos	768	5.263	269.064	[M+Na]+	generic	C11H10N4O3	Not named	columbianetin phytoalexin (antifungal)		7.3162	7.3162	columbianetin	4.608	Aniline and substituted anilines							3	14	269.064	[M+Na]+	246.075	0.0003109	NYGJOTVOOGRCAP-UHFFFAOYSA-N	O=C1C=C(NC(=O)N1)NC(=O)C2=CC=C(N)C=C2	NPA=NPA021465,COCONUT=CNP0392488											0.1337	0.1338	0.1038	0.1111	0.1485
59	pos_2381	Double ID	Other possible annotated peaks for this cluster.	7	pos	2381	9.711	655.277	[M+H]+	generic	C36H38N4O8	Coproporphyrin III	Zn binding over Cu/Fe aggregation/biofim formation, pink color		7.0542	7.0542	Unknown	3.841	Porphyrins							3	74	655.277	[M+H]+	654.269	-0.0009594	JWFCYWSMNRLXLX-UJJXFSCMSA-N	O=C(O)CCC=1C=2N=C(C=C3NC(=CC4=NC(=CC=5NC(C2)=C(C5CCC(=O)O)C)C(=C4C)CCC(=O)O)C(=C3CCC(=O)O)C)C1C	HMDB=HMDB0000570,ChEBI=CHEBI:27609;CHEBI:131725,SMPDB=PW_C000445,T3DB=T3D4323,FooDB=FDB005557,BMDB=BMDB00570,Urine=HMDB0000570,ECMDB=ECMDB00570,Serum=HMDB0000570,PlantCyc=COPROPORPHYRIN_III,UNPD=UNPD114497,COCONUT=CNP0082890											0.032	0.0358	0.0358	0.1042	0.0716
196	neg_227	Simple ID		1	neg	227	12.446	181.087	[M-H]-	pseudo	C10H14O3	[2-(5-Oxo-1-cyclopenten-1-yl)methyl]butanoic acid	flavoring subst		7.1139	14.2278	Unknown	3.988		518	Bacteria Proteobacteria Gammaproteobacteria	Pseudomonadales Pseudomonadaceae	Pseudomonas syringae	Fatty Acyls	Fatty acids and conjugates	3	30	181.087	[M-H]-	182.094	0.0003179	AAFQBGIWLGZYHH-UHFFFAOYSA-N	O=C(O)C(CC1=CCCC1=O)CC	dnp:NNM88|npatlas:NPA004849							1a	940802	2		0.0284	0.0271	0.0305	0.0402	0.0286
26	pos_352	Simple ID	Other possible annotated peaks for this cluster.	38	pos	352	8.504	183.102	[M+H]+	Pseudo	C10H14O3	[2-(5-Oxo-1-cyclopenten-1-yl)methyl]butanoic acid			7.2577	7.2577	Unknown	4.198		518	Bacteria Proteobacteria Gammaproteobacteria	Pseudomonadales Pseudomonadaceae	Pseudomonas syringae	Fatty Acyls	Fatty acids and conjugates	3	77	183.102	[M+H]+	182.094	-0.0004292	AAFQBGIWLGZYHH-UHFFFAOYSA-N	O=C(O)C(CC1=CCCC1=O)CC		dnp:NNM88|npatlas:NPA004849						1a	940802	2	RN1 S>>RN1E>RN1 TS>RN1TE	0.9218	1.0575	0.47	0.9436	0.6201
268	neg_547	Double ID		3	neg	547	6.175	271.167	[M-H]-	generic	C13H24N2O4	Elaiomycin D	antimicrobial		6.9345	6.9345	Unknown	3.85	Azoxy compounds							3	41	271.167	[M-H]-	272.174	-0.0004692	BRLWDWOZGPKZAD-XLTRDJIWSA-N	O=C(C)CCCCC=C[N+]([O-])=NC(COC)C(O)C	NPA=NPA016025,COCONUT=CNP0351702											0	0	0	0	0
316	pos_1279	Double ID	Other possible annotated peaks for this cluster.	3	pos	1279	6.881	348.102	[M+H]+	generic	C16H17N3O4S	Cephalexin	antibiotic		6.7342	6.7342	Unknown	3.746	Cephalosporins							3	95	348.102	[M+H]+	347.094	-0.0010465	ZAIPMKNFIOOWCQ-UEKVPHQBSA-N	O=C(O)C1=C(C)CSC2N1C(=O)C2NC(=O)C(N)C=3C=CC=CC3	HMDB=HMDB0014707,ChEBI=CHEBI:3534;CHEBI:59392,DrugBank=DB00567,STOFF=STOFF_2709,Urine=HMDB0014707,ECMDB=ECMDB20299,Serum=HMDB0014707,BLEXP=BLEXPDB00000027447,COCONUT=CNP0128379											0.0715	0.0841	0.0635	0.1574	0.1202
497	pos_482	Simple ID		1	pos	482	9.597	214.253	[M+H]+	generic	C14H31N	Medelamine A;NK 148198A	Monoalkylamines		7.3576	7.3576	Unknown	3.904	Monoalkylamines							3	29	214.254	[M+H]+	213.246	-0.0005736	VFFDVELHRCMPLY-UHFFFAOYSA-N	NCCCCCCCCCCCC(C)C	KNApSAcK=C00016568,UNPD=UNPD57039,NPA=NPA000632,COCONUT=CNP0301011											0.0453	0.0366	0.0588	0.0279	0.0484
519	pos_795	Simple ID		2	pos	795	5.952	273.168	[M+H]+	pseudo	C14H24O5	Mupirocin H	(E)-5-hydroxy-3-isobutyl-6-(3-methylbenzylidene)-1,6-dihydropyrazin-2(3H)-one		6.8823	13.7646	(E)-5-hydroxy-3-isobutyl-6-(3-methylbenzylidene)-1,6-dihydropyrazin-2(3H)-one	3.716		597	Bacteria Proteobacteria Gammaproteobacteria	Pseudomonadales Pseudomonadaceae	Pseudomonas fluorescens	Fatty Acyls	Fatty alcohols	3	10	273.168	[M+H]+	272.162	0.0016503	AKVNYEYIRKXNJP-SNAWJCMRSA-N	O=C1OC(C(O)C1)C(O)C(C)CC=CC(C)C(O)C	dnp:QKH32							1a	964428	1		0.4841	0.481	0.6836	0.7759	4.1887
24	pos_754	Simple ID	Other possible annotated peaks for this cluster.	4	pos	754	10.287	267.123	[M+H-H2O]+	pseudo	C14H20O6	karalicin	pentitol		6.8183	13.6366	Unknown	4.248		443	Bacteria Proteobacteria Gammaproteobacteria	Pseudomonadales Pseudomonadaceae	Pseudomonas fluorescens|Pseudomonas putida	Fatty Acyls	Fatty alcohols	3	56	267.123	[M+H-H2O]+	284.126	-0.0005999	JATBUOZGJQJSGA-UHFFFAOYSA-N	O=C(OC(C(O)CO)C(O)CC1=CC=C(OC)C=C1)C	dnp:NRW81|chebi:66140|lipid maps:LMFA05000671|pmid:8626241|pubchem cid:10334054|reaxys registry number:7816467							1a	12358	6		0.0114	0.042	0.0153	0.0299	0.0176
256	neg_475	Simple ID		1	neg	475	12.234	251.238	[M-H]-	generic	C17H32O	(Z)-15-Methylhexadec-10-en-2-one			7.2909	7.2909	Unknown	3.715	Ketones							3	26	251.238	[M-H]-	252.245	0.0001392	ZNCWHUGBBDLPLE-VURMDHGXSA-N	O=C(C)CCCCCCCC=CCCCC(C)C	NPA=NPA003061,COCONUT=CNP0310266											0	0	0.0029	0.0044	0.0039
538	pos_860	Simple ID		1	pos	860	7.129	285.095	[M+H]+	generic	C13H16O7	Pestalotiopyrone I	pyrone		7.7231	7.7231	Unknown	4.16	1-monoacylglycerols							3	37	285.095	[M+H]+	284.09	0.0016793	YVVVJWFCPJGNFJ-QZGLAHODSA-N	O=C1OC(=CC(OC)=C1)C(=CC(=O)OCC(O)CO)C	NPA=NPA000435,COCONUT=CNP0354156											1.7525	2.0971	1.8265	1.3216	1.7234
379	pos_134	Simple ID		1	pos	134	3.711	136.112	[M+H]+	pseudo	C9H13N	levoamphetamine			7.4661	14.9322	Unknown	4.485		776				Benzene and substituted derivatives	Phenethylamines	3	17	136.112	[M+H]+	135.105	-0.0002241	KWTSXDURSIMDCE-MRVPVSSYSA-N	NC(C)CC=1C=CC=CC1	chebi:132233|hmdb:HMDB0012128|knapsack:C00042226|t3db:T3D2706|beilstein registry number:2432739|bmdb:BMDB12128|cas:156-34-3|chemspider:30477|drugbank:DB00182|foodb:FDB028792|gmelin registry number:1125855|kegg compounds:C07514|metacyc:CPD-7659|pdb:FRD|pmid:11681593|pubchem cid:3007|stoff:STOFF_1624							1b	15361	17		0.0167	0.015	0.0182	0.0104	0.0153
454	pos_208	Simple ID		1	pos	208	3.031	152.107	[M+H]+	pseudo	C9H13NO	hydroxyamfetamine			6.7061	13.4122	Unknown	4.59		660	Plantae Tracheophyta Magnoliopsida	Fabales Fabaceae	Acacia	Benzene and substituted derivatives	Phenethylamines	3	36	152.107	[M+H]+	151.1	-0.0003095	GIKNHHRFLCDOEU-UHFFFAOYSA-N	OC1=CC=C(C=C1)CC(N)C	dnp:FDD18|hmdb:HMDB0060765|drugbank:DBMET00733							1b	94018	3		0.0023	0.0026	0.0038	0.0035	0.0031
427	pos_1751	Simple ID		3	pos	1751	6.836	437.143	[M+H]+	generic	C21H24O10	Daldinin D	alkaloid		6.9164	6.9164	Unknown	3.96	Benzopyrans							3	21	437.143	[M+H]+	436.137	0.0015234	FHJLYQODAHDGIV-WDZDAUGINA-N	O=C(OC1C2=CC(=O)C(OC(=O)C)(C(=O)C2=COC31OC(C)CCC3OC(=O)C)C)C	KNApSAcK=C00045823,NPA=NPA017709,COCONUT=CNP0161886											0.3296	0.418	0.3389	0.4981	0.569
69	pos_1791	Double ID	Other possible annotated peaks for this cluster.	21	pos	1791	12.191	445.259	[M+H]+	generic	C26H36O6	Porosuphenol D	polyketides		7.3818	7.3818	Unknown	3.784	1-benzopyrans							3	143	445.259	[M+H]+	444.251	-0.0009347	QNDWXVWVOUMVLE-UHFFFAOYSA-N	O=C(C(=CC(=CC(C)C(O)C)C)C)C(C)C1(O)OC2=CC(O)=CC(=C2CC1C)CC(=O)C	NPA=NPA025483,COCONUT=CNP0071332											0.0121	0.0145	0.0175	0.0541	0.0283
561	pos_999	Simple ID		1	pos	999	7.512	303.113	[M+H]+	generic	C19H14N2O2	Xanthocillin X monomethyl ether	isocyanide metal chelation?		6.665	6.665	Unknown	3.754	Lignans, neolignans and related compounds							3	61	303.113	[M+H]+	302.106	-0.0004959	NIFGBMKUAMIQJA-BKHHGCLFSA-N	[C-]#[N+]C(=CC1=CC=C(O)C=C1)C([N+]#[C-])=CC2=CC=C(OC)C=C2	KNApSAcK=C00018756,UNPD=UNPD154226,NPA=NPA014649,COCONUT=CNP0354348											0.1478	0.1937	0.1487	0.3841	0.2104
375	pos_1312	Simple ID		1	pos	1312	6.546	353.15	[M+H]+	generic	C20H20N2O4	Hinduchelin D	antifungal, cathecol, weak iron chelator		6.6095	6.6095	Unknown	3.865	Phenyl-1,3-oxazoles							3	64	353.15	[M+H]+	352.142	-0.0006164	MDKMSZUTNDZRQG-UHFFFAOYSA-N	O=C(NCCC=1C=CC=CC1)C=2N=C(OC2C)C=3C=CC=C(OC)C3O	NPA=NPA022705,COCONUT=CNP0072956											0.0974	0.1598	0.1178	0.5201	0.3546
81	neg_412	Double ID	Other possible annotated peaks for this cluster.	6	neg	412	11.982	233.155	[M-H]-	pseudo	C15H22O2	4-Hydroxybenzaldehyde; Octyl ether	phenol, quinone and reduction power		6.924	13.848	Unknown	3.952		692				Phenol ethers		3	17	233.155	[M-H]-	234.162	0.0002035	KVOWZHASDIKNFK-UHFFFAOYSA-N	O=CC1=CC=C(OCCCCCCCC)C=C1	dnp:GOL52							1b	1062455	1		0.1385	0.1299	0.1544	0.0734	0.1143
87	neg_13	Simple ID	Other possible annotated peaks for this cluster.	7	neg	13	4.633	107.05	[M-H]-	pseudo	C7H8O	o-cresol	phenol		6.9966	13.9932	Unknown	5.164		532	Animalia Chordata Aves|Animalia Chordata Mammalia|Fungi Ascomycota Eurotiomycetes|Plantae Tracheophyta Magnoliopsida	Brassicales Brassicaceae|Eurotiales Trichocomaceae|Gentianales Rubiaceae|Primates Hominidae|Rosales Moraceae|Sapindales Meliaceae|Suliformes Sulidae	Aspergillus candidus|Brassica|Coffea|Homo sapiens|Melia|Morus	Phenols	Cresols	3	13	107.05	[M-H]-	108.058	0.0002384	QWVGKYWNOKOFNN-UHFFFAOYSA-N	OC=1C=CC=CC1C	dnp:DXH33|chebi:28054|hmdb:HMDB0002055|knapsack:C00030878|npatlas:NPA000242|t3db:T3D0196|unpd:UNPD86015|beilstein registry number:506917|biocyc:CPD-109|bmdb:BMDB02055|cas:95-48-7|chembl:CHEMBL46931|chemspider:13835772|ctd:C034047|foodb:FDB008785|gmelin registry number:101619|kegg compounds:C01542|metacyc:CPD-109|pdb:JZ0|pdbechem:JZ0|pmid:10063930|pubchem cid:335|reaxys registry number:506917|stit…							1b	37048	27		0.0028	0.0041	0.006	0.0063	0.0061
413	pos_1638	Simple ID		1	pos	1638	8.949	415.122	[M+H]+	pseudo	C18H22O11	Dihydro-4-hydroxy-2(3H)-furanone; O-[4-Hydroxy-3-methoxybenzoyl-(?6)-?-D-glucopyranoside]	g butyrolactones		7.785	15.57	Unknown	4.899		281	Plantae Tracheophyta Magnoliopsida	Ericales Sarraceniaceae	Sarracenia purpurea	Tannins	Hydrolyzable tannins	3	29	415.122	[M+H]+	414.116	0.001388	BTCMNPWDMQYXQL-UHFFFAOYNA-N	O=C(OCC1OC(OC2COC(=O)C2)C(O)C(O)C1O)C3=CC=C(O)C(OC)=C3	dnp:RKO29							1b	984748	1		0.064	0.075	0.087	0.1375	0.0899
191	neg_277	Simple ID	Other possible annotated peaks for this cluster.	4	neg	277	7.771	197.118	[M+FA-H]-	pseudo	C10H16O	dihydrocarvone	terpenoid, flavor		6.5769	13.1538	Unknown	3.774		790	Animalia Chordata Actinopterygii|Animalia Chordata Mammalia|Animalia Porifera Demospongiae|Bacteria Proteobacteria Gammaproteobacteria|Chromista Ciliophora Nassophorea|Fungi Ascomycota Sordariomycetes|Plantae Tracheophyta Magnoliopsida	Cypriniformes Cyprinidae|Fabales Fabaceae|Hypocreales Cordycipitaceae|Lamiales Lamiaceae|Primates Hominidae|Pseudomonadales Pseudomonadaceae|Synhymeniida Orthodonellidae	Beauveria|Homo sapiens|Mentha spicata|Orthodon|Poiretia latifolia|Pseudomonas putida	Prenol lipids	Monoterpenoids	3	53	197.118	[M+FA-H]-	152.12	0.0002177	AZOCECCLWFDTAP-UHFFFAOYSA-N	O=C1CC(C(=C)C)CCC1C	dnp:JXJ77|chebi:23733|hmdb:HMDB0036079|beilstein registry number:1238596|cas:7764-50-3|chemspider:22881|foodb:FDB014914|kegg compounds:C18018|metacyc:Dihydrocarvones|pmid:11380545|pubchem cid:24473							1a	1538	11		0.0178	0.017	0.0425	0.0714	0.0317
369	pos_1258	Simple ID		1	pos	1258	10.706	344.186	[M+H]+	generic	C20H25NO4	Eutypenoid B			7.1173	7.1173	Unknown	4.08	Diterpenoids							3	79	344.186	[M+H]+	343.178	-0.0006653	CZOCSKKTVSNAHB-ITGCLHGGSA-N	O=C1C(O)=C2C(C=CCC2(C)C)(C=3C(=NO)CC(C=C)(C)C(O)C13)C	NPA=NPA023073,COCONUT=CNP0375210											0.0746	0.0933	0.0705	0.1519	0.1218
408	pos_1580	Simple ID		1	pos	1580	12.306	400.285	[M+H]+	generic	C25H37NO3	Trichobotrysin D	antiviral tetramic acid		6.6934	6.6934	Unknown	3.633	Sesquiterpenoids							3	63	400.286	[M+H]+	399.277	-0.0008795	CFYZWMOGIXBXRL-NKFVHPGGSA-N	O=C1C(C(=O)C(N1C)C(C)C)=C(O)C2C(C(=CC)C)C(=CC3CCCC(C)C32)C	NPA=NPA006958,COCONUT=CNP0298723											0.1275	0.1957	0.1425	0.3574	0.2688
300	neg_734	Simple ID		1	neg	734	11.266	314.176	[M-H]-	generic	C19H25NO3	(2Z,4E)-5-{3-[(2E)-4-hydroxy-4-methylpent-2-en-1-yl]-3-methyloxiran-2-yl}-3-methyl-1-(1H-pyrrol-2-yl)penta-2,4-dien-1-one	Pyrrolosesquiterpene		6.5525	6.5525	Unknown	3.849	Sesquiterpenoids							3	49	314.176	[M-H]-	315.183	-0.0002328	CDWBYXSZRBSCKW-XSPBBWNJSA-N	O=C(C=C(C=CC1OC1(C)CC=CC(O)(C)C)C)C2=CC=CN2	NPA=NPA008741,COCONUT=CNP0351346											0.0215	0.0255	0.1748	0.3777	0.2081
400	pos_1490	Simple ID		1	pos	1490	10.928	381.262	[M+H]+	generic	C22H36O5	Pestalotiotone A	pyrone		7.1837	7.1837	Unknown	3.864	Terpene lactones							3	23	381.262	[M+H]+	380.256	0.0013507	HKDIFJFYZMZJPA-MNCKKETGSA-N	O=C1OC(=CC(O)=C1C)C(C)C(O)C(=CC(C)C(O)C(C)CC(C)CC)C	NPA=NPA024060,COCONUT=CNP0209125											1.2956	0.1473	0.2348	0.3328	0.1457
398	pos_1481	Simple ID		1	pos	1481	12.449	379.212	[M+H]+	generic	C21H30O6	Decipienolide A	sesquiterpenoid lactone antimicrob		7.2505	7.2505	Unknown	3.587	Terpene lactones							3	142	379.212	[M+H]+	378.204	-0.0009849	ZRQVIGLTTXPLCI-YYZWMAMHNA-N	O=C1OC2(OCC3(C2)C4C(=C)C(OC(=O)C(C)(C)C(O)C)CC3C4)CC1C	KNApSAcK=C00045830;C00045831,UNPD=UNPD56811,NPA=NPA006384;NPA013017,COCONUT=CNP0212779											0.0776	0.0874	0.0804	0.1433	0.1002
535	pos_824	Simple ID		1	pos	824	12.035	277.181	[M+H]+	generic	C17H24O3	Acremeremophilane H			7.634	7.634	Unknown	4.203	Eremophilane, 8,9-secoeremophilane and furoeremophilane sesquiterpenoids							3	51	277.18	[M+H]+	276.173	-0.0006789	WPCVCYGPRDXBPB-MQVNZCODSA-N	O=C(OC1CC2=CC(=O)C(C(=C)C)CC2(C)C(C)C1)C	NPA=NPA021888,COCONUT=CNP0073432											0.4391	0.4614	0.3499	0.5916	0.4647
414	pos_1752	Simple ID	Other possible annotated peaks for this cluster.	9	pos	1752	10.748	437.194	[M+Na]+	generic	C24H30O6	Chaetopenoid A	sesquiterpenoid		8.316	8.316	Unknown	4.894	Eremophilane, 8,9-secoeremophilane and furoeremophilane sesquiterpenoids							3	23	437.194	[M+Na]+	414.204	-0.0005406	UAMUYXWJNMHHRV-PSVRVQPJSA-N	O=C(OC1C=CC2=CC(=O)C(O)(C(=C)C(=O)O)CC2(C)C1C)C=CC=CC(C)CC	NPA=NPA008827,COCONUT=CNP0298230											1.6917	1.814	2.1896	1.7638	2.4188
32	neg_1087	Double ID	Other possible annotated peaks for this cluster.	37	neg	1087	4.006	405.105	[M-H]-	pseudo	C17H18N4O8	1,2,3,4,7,8-Hexahydro-6-(4-hydroxyphenyl)-8-(2,3,4,5-tetrahydroxypentyl)-2,4,7-pteridinetrione			6.5099	13.0198	Unknown	3.625		277	Bacteria Proteobacteria Gammaproteobacteria	Pseudomonadales Pseudomonadaceae	Pseudomonas	Pteridines and derivatives		3	47	405.105	[M-H]-	406.112	0.0002871	TXDRHIOQUDLCPV-UHFFFAOYSA-N	O=C1C(=NC=2C(O)=NC(O)=NC2N1CC(O)C(O)C(O)CO)C=3C=CC(O)=CC3	dnp:BTV28							1a	966729	1		1.2823	1.4666	1.5301	2.9494	3.1655
478	pos_27	Simple ID		1	pos	27	4.047	111.081	[M+H]+	generic	C7H10O	2-Isopropylfuran			6.751	6.751	Unknown	3.637	Heteroaromatic compounds							3	47	111.081	[M+H]+	110.073	-0.0002586	AFOPCURQYRRFRQ-UHFFFAOYSA-N	O1C=CC=C1C(C)C	HMDB=HMDB0040278,FooDB=FDB019997,UNPD=UNPD80717,NPA=NPA006134,COCONUT=CNP0319919											0.0665	0.071	0.1042	0.17	0.1522
283	neg_635	Simple ID		1	neg	635	4.932	292.083	[M-H]-	generic	C14H15NO6	Alkaloid AM 6201;Reductiomycin	antibiotic alkaloid (E)-4-(3-((2-Hydroxy-5-oxocyclopent-1-en-1-yl)amino)-3-oxoprop-1-en-1-yl)-2,3-dihydrofuran-2-yl acetate		6.5359	6.5359	Unknown	3.731	Dihydrofurans							3	70	292.083	[M-H]-	293.09	-0.0004393	VKXPFUZQXMQEDU-GORDUTHDNA-N	O=C(C=CC1=COC(OC(=O)C)C1)NC=2C(=O)CCC2O	KNApSAcK=C00018339,UNPD=UNPD13911,NPA=NPA011578,COCONUT=CNP0135815											0.0049	0.0058	0.003	0.0135	0.0157
498	pos_498	Simple ID	Other possible annotated peaks for this cluster.	2	pos	498	6.141	217.108	[M+H]+	generic	C10H16O5	Aspyronol	polyketides		7.0509	7.0509	Unknown	3.609	Dihydropyranones							3	108	217.107	[M+H]+	216.1	-0.0004499	HPKIOTFRXLRBAB-MTSNSDSCSA-N	O=C1OC(C)C(O)C=C1C(OC)C(O)C	NPA=NPA010244,COCONUT=CNP0391227											0.1486	0.1679	0.1826	0.1409	0.1643
451	pos_2035	Simple ID		1	pos	2035	8.338	506.254	[M+H]+	generic	C27H39NO6S	9-Oxoepothilone D	polyketides		6.794	6.794	Unknown	3.572	Epothilones and analogues							3	100	506.254	[M+H]+	505.25	0.0032854	VFLSVROIWGPRPN-BFVWCIFVSA-N	O=C1OC(C(=CC=2N=C(SC2)C)C)CC=C(C)CCC(=O)C(C)C(O)C(C(=O)C(C)(C)C(O)C1)C	NPA=NPA016091,COCONUT=CNP0215385											0.2488	0.2931	0.2607	0.5982	0.3962
411	pos_1615	Simple ID		1	pos	1615	12.737	407.244	[M+H]+	generic	C23H34O6	Pterocidin	polyketides		7.3698	7.3698	Unknown	3.827	Fatty alcohols							3	136	407.244	[M+H]+	406.236	-0.0009847	SCULYIZXJXVKHD-WGVNNLPSNA-N	O=C1OC(C=CC=CC(OC)CC(C)C(O)C(OC)=CC=CCC)C(OC)C=C1	ChEBI=CHEBI:66788,UNPD=UNPD193656;UNPD205778,NPA=NPA002962,COCONUT=CNP0245610											0.0576	0.0691	0.0562	0.1276	0.0803
348	pos_1061	Simple ID		1	pos	1061	7.213	313.127	[M+H]+	generic	C15H20O7	Cyclocalopin A-15-OL	antibacterial		6.746	6.746	Unknown	3.805	Furopyrans							3	19	313.127	[M+H]+	312.121	0.0015794	RTTDYIKRWSMBLP-OINMGDQOSA-N	O=C1OCC(C)C2C1OC(O)(C)C32CC=C(C(=O)C3O)CO	NPA=NPA022567,COCONUT=CNP0073029											0.9243	1.2054	0.8173	2.0132	1.5798
346	pos_1058	Simple ID		1	pos	1058	8.306	313.126	[M+H]+	generic	C15H20O7	Cyclocalopin A-15-OL	antibacterial		7.7123	7.7123	Unknown	4.14	Furopyrans							3	27	313.126	[M+H]+	312.121	0.0018794	RTTDYIKRWSMBLP-OINMGDQOSA-N	O=C1OCC(C)C2C1OC(O)(C)C32CC=C(C(=O)C3O)CO	NPA=NPA022567,COCONUT=CNP0073029											0.4028	0.4713	0.409	0.764	0.5732
397	pos_1467	Simple ID		1	pos	1467	12.468	377.196	[M+H]+	generic	C21H28O6	Talarolutin C	meroterpenoid		7.4335	7.4335	Unknown	3.542	Naphthopyrans							3	85	377.196	[M+H]+	376.189	-0.0004349	UHRCUSBDMVNETF-FHFLJEKDSA-N	O=C1C2=C(OC(C)C1)OC3(C)CCC4(O)C(C(=O)C5OC5C4(C)C)(C)C3C2	NPA=NPA011656,COCONUT=CNP0407265											0.0101	0.0087	0.0206	0.0559	0.0225
549	pos_933	Simple ID		1	pos	933	10.456	295.152	[M+H]+	generic	C16H22O5	(1R,2R,3S,8aR)-7-Acetyl-1,2,3,4,8,8a-hexahydro-3,6-dihydroxy-1,8a-dimethylnaphthalen-2-yl acetate			7.0529	7.0529	Unknown	3.95	Eremophilane, 8,9-secoeremophilane and furoeremophilane sesquiterpenoids							3	31	295.152	[M+H]+	294.147	0.0016003	DQUXTQMGQIEXIK-VCVMDOMWSA-N	O=C(OC1C(O)CC2=CC(O)=C(C(=O)C)CC2(C)C1C)C	NPA=NPA016574,COCONUT=CNP0136113												0.0232	0.0242	0.0281	0.0448
365	pos_1213	Simple ID	Other possible annotated peaks for this cluster.	2	pos	1213	10.828	337.235	[M+H]+	pseudo	C20H32O4	4-hydroxy-6-(13-methyl-2-oxotetradecyl)pyran-2-one			6.7076	13.4152	Unknown	4.033		684				Pyrans	Pyranones and derivatives	3	13	337.235	[M+H]+	336.23	0.001936	PUYXSOZDOLDUCC-UHFFFAOYSA-N	O=C1OC(=CC(O)=C1)CC(=O)CCCCCCCCCCC(C)C	chebi:85499|pmid:15984864|reaxys registry number:10194809							1b	22647	3		2.282	0.4101	0.599	0.8643	0.353
481	pos_29	Simple ID	Other possible annotated peaks for this cluster.	2	pos	29	4.172	113.06	[M+H]+	generic	C6H8O2	2,5-Dimethyl-2,3-dihydrofuran-3-one	oxolane		6.5437	6.5437	(Metasci) 2,5-Dimethyl-2,3-dihydrofuran-3-one	3.635	Dihydropyranones							3	52	113.06	[M+H]+	112.052	-0.0001941	OXQAUABVOFKUNR-UHFFFAOYSA-N	O=C1C=C(OCC1)C	UNPD=UNPD103881,NPA=NPA016314,COCONUT=CNP0226568											0.092	0.1125	0.1342	0.2584	0.1622
307	neg_80	Simple ID		1	neg	80	4.552	131.071	[M-H]-	generic	C6H12O3	Ophiocerin A;(-)-Ophiocerin A	tetrahydropyran		6.5025	6.5025	Unknown	3.666	Oxanes							3	16	131.071	[M-H]-	132.079	0.0003678	BIWRLNLHQRIBOB-BIWBQAJPNA-N	OC1COC(C)CC1O	KNApSAcK=C00042802;C00042803;C00042804,UNPD=UNPD10572;UNPD12466;UNPD80078,NPA=NPA012313;NPA014130;NPA017087,COCONUT=CNP0205003											0.118	0.1392	0.2119	0.1573	0.2029
514	pos_640	Simple ID		1	pos	640	7.244	245.139	[M+H]+	generic	C12H20O5	Phomolide G	nonenolide macrolactone		7.2239	7.2239	Unknown	3.793	Oxocins							3	33	245.139	[M+H]+	244.131	-0.0005498	PTCQELNOCBFIRX-VAVWPVAVSA-N	O=C1OC(CCC)CC(O)C(O)C=CC(O)C1	NPA=NPA020463,COCONUT=CNP0073809											0.7529	0.896	0.6904	1.3324	0.8522
219	neg_329	Simple ID		1	neg	329	10.574	211.134	[M-H]-	generic	C12H20O3	Herbarumin III;(+)-Herbarumin III	phytotoxic nonenolide		6.9954	6.9954	Unknown	3.598	Oxocins							3	55	211.134	[M-H]-	212.141	0.000268	IWZXZFNLDPFUKQ-XXAQPKNKNA-N	O=C1OC(CCC)CC(O)C=CCCC1	KNApSAcK=C00034534,UNPD=UNPD56076,NPA=NPA017687,COCONUT=CNP0300083											0.0542	0.0533	0.1449	0.2595	0.1
378	pos_1339	Simple ID		1	pos	1339	6.782	357.116	[M+H]+	generic	C16H20O9	Pestalotiopyrone K	pyrone		7.4888	7.4888	Unknown	3.975	Pyranones and derivatives							3	49	357.116	[M+H]+	356.111	0.0017087	BQIDYCAZPCUFST-BDFMHNHWSA-N	O=C1OC(=CC(OC)=C1)C(=CC(=O)OCC(O)C(O)COC(=O)C)C	NPA=NPA010877,COCONUT=CNP0327163											0.7625	0.8843	0.6991	0.9732	1.0097
380	pos_1341	Simple ID		1	pos	1341	8.095	357.116	[M+H]+	generic	C16H20O9	Pestalotiopyrone K	pyrone		7.3357	7.3357	Unknown	3.997	Pyranones and derivatives							3	55	357.116	[M+H]+	356.111	0.0015087	BQIDYCAZPCUFST-BDFMHNHWSA-N	O=C1OC(=CC(OC)=C1)C(=CC(=O)OCC(O)C(O)COC(=O)C)C	NPA=NPA010877,COCONUT=CNP0327163											1.0492	1.3155	0.7121	0.6535	0.524
455	pos_2085	Simple ID		1	pos	2085	6.373	523.273	[M+H]+	generic	C32H34N4O3	Okaramine N;(+)-Okaramine N	tryptophan derived heptacyclic and octacyclic alkaloids		6.8728	6.8728	Unknown	3.569	Pyrroloindoles							3	19	523.273	[M+H]+	522.263	-0.0029326	DRFHLOQDCWUMLI-RUXOXNMKNA-N	O=C1N2C=CC(C=3NC=4C=CC=CC4C3CC2C(=O)N5C1CC6(O)C=7C=CC=CC7N(C56)C(C=C)(C)C)(C)C	KNApSAcK=C00026748,UNPD=UNPD38578,NPA=NPA007250,COCONUT=CNP0269390											0.2567	0.29	0.1761	0.5872	0.0935
447	pos_1967	Simple ID		1	pos	1967	9.718	487.144	[M+H]+	generic	C28H22O8	Streptoanthraquinone A	quinone antibiotic		6.7253	6.7253	Unknown	3.686	Tetracenequinones							3	24	487.144	[M+H]+	486.131	-0.0049559	HTMHRMTVLWOVAR-IHHQDRDUSA-N	O=C1C=2C=CC=C(O)C2C(=O)C=3C1=C(O)C=4C5=CC(=CC(O)=C5CC6OC(C)C(OC(=O)C)C3C46)C	NPA=NPA023052,COCONUT=CNP0072744											0.1264	0.1384	0.07	0.1418	0.1316
296	pos_1053	Double ID		4	pos	1053	10.344	312.16	[M+H]+	generic	C19H21NO3	CJ 16170	furopyridine antibiotic (2S,3S)-2-[(Z)-but-2-en-2-yl]-3-(hydroxymethyl)-3-methyl-7-phenyl-2,5-dihydrofuro[3,2-c]pyridin-4-one		7.5184	7.5184	Unknown	3.961	Phenylpyridines							3	76	312.16	[M+H]+	311.152	-0.00058	JQFNAPFLERTHQU-QPQBPZMKNA-N	O=C1NC=C(C=2C=CC=CC2)C=3OC(C(=CC)C)C(C13)(C)CO	KNApSAcK=C00015162,UNPD=UNPD116467,NPA=NPA009689,COCONUT=CNP0191964											0.0247	0.0266	0.0438	0.0792	0.0443
289	pos_1052	Double ID		4	pos	1052	11.524	312.16	[M+H]+	generic	C19H21NO3	CJ 16170	furopyridine antibiotic		6.8153	6.8153	Unknown	3.793	Phenylpyridines							3	93	312.16	[M+H]+	311.152	-0.00058	JQFNAPFLERTHQU-QPQBPZMKNA-N	O=C1NC=C(C=2C=CC=CC2)C=3OC(C(=CC)C)C(C13)(C)CO	KNApSAcK=C00015162,UNPD=UNPD116467,NPA=NPA009689,COCONUT=CNP0191964											0.0785	0.0915	0.0467	0.1076	0.1301
51	pos_1034	Double ID		4	pos	1034	11.688	310.144	[M+H]+	generic	C19H19NO3	CJ 16171	phenyl-a-furopyridone		7.077	7.077	Unknown	3.882	Phenylpyridines							3	55	310.144	[M+H]+	309.136	-0.0005301	PXSYKUIWENRRCE-MJUJRNRDNA-N	O=C1NC=C(C=2C=CC=CC2)C=3OC4OC(C(=CC4(C13)C)C)C	KNApSAcK=C00015163,UNPD=UNPD58094,NPA=NPA013100,COCONUT=CNP0301965											0.2887	0.3545	0.2552	0.4988	0.3445
393	pos_239	Simple ID	Other possible annotated peaks for this cluster.	4	pos	239	9.14	160.076	[M+H]+	pseudo	C10H9NO	2-methyl-1H-quinolin-4-one	quinone		6.513	13.026	Unknown	4.591		430				Quinolines and derivatives	Quinolones and derivatives	3	42	160.076	[M+H]+	159.068	-0.0002096	NWINIEGDLHHNLH-UHFFFAOYSA-N	O=C1C=C(NC=2C=CC=CC12)C	dnp:KNZ39|unpd:UNPD178821|cas:5660-24-2|pubchem cid:69089							1b	223958	4		0.1797	0.1777	0.2582	0.4133	0.4023
168	neg_1661	Simple ID		1	neg	1661	8.943	709.257	[M-H]-	generic	C37H42O14	Vineomycin C	antibiotic		6.5184	6.5184	Unknown	3.483	Anthraquinones							3	56	709.257	[M-H]-	710.257	-0.0066204	OTJVABIXNWZBQE-PPTGQANLNA-N	O=C(O)CC(O)(C)CC1=CC=C2C(=O)C3=C(O)C(=CC=C3C(=O)C2=C1O)C4OC(C)C(OC5OC(C)C(OC6OC(C(=O)C=C6)C)CC5)C(O)C4	KNApSAcK=C00015577,UNPD=UNPD63388,NPA=NPA011492,COCONUT=CNP0243281											0.1128	0.1462	0.1265	0.2683	0.1009
[truncated: 43 more columns]
