# Supplementary material for: Wild Wheat Rhizosphere-Associated Plant Growth-Promoting Bacteria Exudates: Effect on Root Development in Modern Wheat and Composition
Source: Int J Mol Sci. 2022 Dec 3;23(23):15248. doi: 10.3390/ijms232315248 (PMC9740669; doi:10.3390/ijms232315248)
Supplement: Supplementary file 1 [file ijms-23-15248-s001.zip › Table S5.xlsx]

## Sheet: Data Sheet 1
Whole proteins identified in culture supernatant	BPMP-EL-40 (buffered stationary phase)			BPMP-PU-28 (buffered stationary phase)
	Proteins	NCBI peptide number		Proteins	NCBI peptide number
	porin OmpC [Enterobacteriaceae]	WP_046884707.1		OmpH family outer membrane protein [Pseudomonas sp. SLFW]	WP_218576075.1
	porin OmpC [Enterobacter kobei]	WP_050862010.1		OmpA/MotB domain-containing protein [Pseudomonas putida S11]	EJT83703.1
	Outer membrane protein X OmpX[Enterobacter ludwigii]	AEW72801.1		OmpA family protein [Pseudomonas]	WP_043864608.1
	Outer membrane protein A OmpA[Enterobacter ludwigii]	AEW72978.1		OmpA family protein [Pseudomonas urmiensis]	WP_186555457.1
	mutant OmpF [Enterobacter cloacae]	ADQ73667.1		OmpA family protein [Pseudomonas urmiensis]	WP_186557138.1
	maltoporin LamB[Enterobacter]	WP_006810492.1		OprD family porin [Pseudomonas urmiensis]	WP_186555366.1
	outer membrane lipoprotein pcp/SlyB [Klebsiella pneumoniae subsp. rhinoscleromatis]	STW14158.1		OprD family outer membrane porin [Pseudomonas fluorescens]	WP_169876550.1
	outer membrane channel protein TolC [Ewingella americana]	WP_154146083.1		OprD family porin [Pseudomonas]	WP_156867775.1
	OmpA family protein [Enterobacter ludwigii]	WP_079231329.1		OmpA family protein [Pseudomonas urmiensis]	MBV4537598.1
	outer membrane protein OmpW [Enterobacter sp. SA187]	WP_072568632.1		outer membrane beta-barrel protein [Pseudomonas reidholzensis]	WP_119141571.1
	outer membrane protein assembly factor BamD [Enterobacter cloacae]	WP_063252939.1		outer membrane beta-barrel protein [Pseudomonas sp. CFBP 13602]	WP_192102721.1
	BamA/TamA family outer membrane protein, partial [Enterobacter hormaechei]	WP_045609587.1		outer membrane protein assembly factor BamA [Pseudomonas aeruginosa]	WP_079454649.1
	cellulose synthase complex outer membrane protein BcsC [Enterobacter cloacae]	WP_095450736.1		TolC family outer membrane protein [Pseudomonas]	WP_186520086.1
	TolB [Enterobacter ludwigii]	AEW72729.1		flagellar hook-length control protein FliK [Pseudomonas parafulva]	WP_039578935.1
	TolC family outer membrane protein [Enterobacter roggenkampii]	WP_223861890.1		flagellar hook protein FlgE [Pseudomonas urmiensis]	WP_186555944.1
	murein lipoprotein [Enterobacter hormaechei]	MBK3054649.1		flagellar filament capping protein FliD [Pseudomonas sp. GM21]	WP_007948895.1
	putative phospholipid-binding lipoprotein mlaA [Enterobacter ludwigii]	AEW74646.1		flagellar basal-body rod protein FlgG [Pseudomonas juntendi]	WP_232892778.1
	flagellin FliC [Enterobacter kobei]	WP_180261639.1		flagellar basal body rod protein FlgF [unclassified Pseudomonas]	WP_156310992.1
	flagellar hook-associated protein FlgL [Enterobacter]	WP_025755822.1		flagellar basal body rod protein FlgC, partial [Pseudomonas sp.]	RZI82096.1
	flagellar filament capping protein FliD [unclassified Enterobacter cloacae complex]	WP_193532684.1		flagellar basal body P-ring protein FlgI [Pseudomonas]	WP_049858809.1
	flagellar basal body rod protein FlgC [Enterobacter hormaechei]	WP_220424210.1		flagellar basal body L-ring protein FlgH [Pseudomonas laurentiana]	NES11584.1
	flagellar hook protein FlgE [Enterobacter cloacae complex]	WP_049007895.1		flagellar assembly peptidoglycan hydrolase FlgJ [Pseudomonas urmiensis]	WP_186555950.1
	Flagellar hook-associated protein 1 [Enterobacter ludwigii]	AEW73113.1		type IV pilus biogenesis/stability protein PilW [Pseudomonas putida]	APO80270.1
	type 1 fimbrial major subunit FimA [Enterobacter]	KZR30431.1		type VI secretion system membrane subunit TssM [Pseudomonas putida]	WP_112899386.1
	type 1 fimbrial protein [Enterobacter ludwigii]	WP_073395899.1		Membrane-bound lytic murein transglycosylase F [Pseudomonas fluorescens]	VVP84988.1
	type 1 fimbrial protein [Enterobacter ludwigii]	WP_049022733.1		membrane-bound lytic murein transglycosylase [Pseudomonas alkylphenolica]	AIL59886.1
	type 1 fimbrial protein subunit FimI [Enterobacter cloacae]	HAV2162291.1		glucose/quinate/shikimate family membrane-bound PQQ-dependent dehydrogenase [Pseudomonas monteilii]	WP_232891354.1
	Osmotically-inducible protein Y osmY [Enterobacter ludwigii]	: AEW72027.1		VacJ family lipoprotein [Pseudomonas putida ND6]	AFK67565.1
	osmotically-inducible lipoprotein OsmE [Enterobacter]	WP_014169673.1		VacJ family lipoprotein [Pseudomonas fluorescens]	WP_191623937.1
	osmotically-inducible lipoprotein OsmB [Enterobacter sp. RHBSTW-00175]	WP_182061301.1		YgdI/YgdR family lipoprotein [Pseudomonas sp. dw_358]	WP_213877787.1
	YgdI/YgdR family lipoprotein [Enterobacter cloacae]	WP_064909840.1		DUF6279 family lipoprotein [Pseudomonas reidholzensis]	WP_119143814.1
	YgdI/YgdR family lipoprotein [Enterobacter asburiae]	WP_219323468.1		AdeC/AdeK/OprM family multidrug efflux complex outer membrane factor [Pseudomonas]	WP_018607038.1
	YceK/YidQ family lipoprotein [Enterobacter cloacae subsp. cloacae]	ORC17676.1		energy transducer TonB [Pseudomonas urmiensis]	WP_186555447.1
	divisome-associated lipoprotein YraP [Enterobacteriaceae]	WP_125294271.1		urea ABC transporter permease [Pseudomonas aeruginosa VRFPA08]	ETD52368.1
	lipoprotein toxin entericidin B [Enterobacteriaceae]	WP_038984044.1		urea ABC transporter permease subunit UrtB [Pseudomonas sp. SWI6]	WP_104882225.1
	putative lipoprotein nlpC [Enterobacter ludwigii]	AEW73259.1		polyamine ABC transporter substrate-binding protein [Pseudomonas psychrophila]	WP_019410794.1
	Cystine-binding periplasmic protein [Enterobacter ludwigii]	AEW73018.1		branched-chain amino acid ABC transporter substrate-binding protein [Pseudomonas fulva]	WP_206405176.1
	efflux RND transporter periplasmic adaptor subunit [Enterobacter hormaechei]	WP_126542315.1		amino acid ABC transporter substrate-binding protein [Pseudomonas taiwanensis SJ9]	ESW39044.1
	Histidine-binding periplasmic protein [Enterobacter ludwigii]	AEW74616.1		ABC transporter substrate-binding protein [Pseudomonas]	WP_056845521.1
	Periplasmic oligopeptide-binding protein [Enterobacter ludwigii]	AEW74020.1		transporter [unclassified Pseudomonas]	WP_045189412.1
	Thiamine-binding periplasmic protein [Enterobacter ludwigii]	AEW72121.1		periplasmic component of amino acid ABC-type transporter/signal transduction system [Pseudomonas sp. GM48]	EJM61157.1
	YobA copper homeostasis periplasmic binding protein CopC[Enterobacter ludwigii]	AEW74201.1		peptidoglycan DD-metalloendopeptidase family protein [Pseudomonas urmiensis]	WP_186552648.1
	peptidoglycan glycosyltransferase FtsI [Enterobacter cloacae]	WP_062676722.1		peptidase M16 [Pseudomonas sp. RtIB026]	BCJ09448.1
	peptidoglycan meso-diaminopimelic acid protein amidase [Enterobacter ludwigii]	WP_063215209.1		RIP metalloprotease RseP [Pseudomonas sp.]	MBC7210811.1
	Periplasmic repressor of cpx regulon [Enterobacter sp. FY-07]	AMO51240.1		S49 family peptidase [Pseudomonas gingeri]	WP_103496770.1
	Maltose-binding periplasmic protein [Enterobacter ludwigii]	AEW71693.1		Lon protease [Pseudomonas sp. BAY1663]	EXF47248.1
	ATP-independent periplasmic protein-refolding chaperone Spy [Enterobacter bugandensis]	WP_047364343.1		L,D-transpeptidase family protein [Pseudomonas muyukensis]	WP_217849664.1
	cell wall hydrolase/autolysin [Enterobacter ludwigii]	EPR40110.1		M23 family metallopeptidase [Pseudomonas]	WP_110597130.1
	murein transglycosylase [Enterobacter hormaechei]	WP_227009816.1		M23 family metallopeptidase [Pseudomonas urmiensis]	WP_186553048.1
	murein transglycosylase D [Klebsiella aerogenes]	WP_163369115.1		dipeptidase [Pseudomonas putida]	KAB5622658.1
	Lipopolysaccharide export system protein lptA [Enterobacter ludwigii]	AEW75434.1		C40 family peptidase NlpC/P60 family protein[Pseudomonas reidholzensis]	WP_119142700.1
	urea ABC transporter substrate-binding protein [Enterobacter asburiae]	WP_061715158.1		C40 family peptidase [Pseudomonas mosselii]	WP_028689120.1
	spermidine/putrescine ABC transporter substrate-binding protein PotF [Plesiomonas shigelloides]	WP_215789800.1		carboxy terminal-processing peptidase [Pseudomonas typographi]	MBD1550450.1
	peptide ABC transporter substrate-binding protein [Bacillus infantis]	WP_224900304.1		protease modulator HflC [Pseudomonas]	WP_145127328.1
	methionine ABC transporter substrate-binding protein [Enterobacter sp. R4-368]	AGN85577.1		peptidylprolyl isomerase [Pseudomonas urmiensis]	WP_186554357.1
	glutamine ABC transporter substrate-binding protein GlnH [Enterobacter hormaechei subsp. hoffmannii]	HAS0829194.1		inhibitor of vertebrate lysozyme family protein [Pseudomonas urmiensis]	WP_186553214.1
	glutamate/aspartate ABC transporter substrate-binding protein [Enterobacter cloacae complex sp.]	ARA25943.1		NirD/YgiW/YdeI family stress tolerance protein [Pseudomonas plecoglossicida]	WP_181088361.1
	General amino acid ABC transporter, periplasmic binding protein [Enterobacter sp. FY-07]	AMO46946.1		spore coat U domain-containing protein [Pseudomonas urmiensis]	WP_186554852.1
	amino acid ABC transporter substrate-binding protein/permease [Lactiplantibacillus plantarum]	WP_085429130.1		rhodanese-related sulfurtransferase	WP_232961079.1
	ABC transporter substrate-binding protein [Enterobacter hormaechei]	WP_126291192.1		FAD-dependent pyridine nucleotide-disulfide oxidoreductase [Pseudomonas viridiflava]	RMT84275.1
	ABC transporter substrate-binding protein [Enterobacter sp. BIDMC 29]	WP_219373035.1		3-phenylpropionate dioxygenase [Pseudomonas aeruginosa]	OUL48127.1
	ABC transporter substrate-binding protein [Enterobacter sp. ENT02]	WP_218307492.1		YMGG-like glycine zipper-containing protein [Pseudomonas sp. v388]	WP_125833164.1
	autotransporter domain-containing protein [Enterobacter asburiae]	EGQ5321578.1		glycine zipper domain-containing protein [Pseudomonas sp. UMAB-08]	WP_219063757.1
	autotransporter domain-containing protein [Enterobacter ludwigii]	WP_163304659.1		glycine zipper 2TM domain-containing protein [Pseudomonas sp. TDA1]	WP_178119808.1
	galactose/glucose ABC transporter substrate-binding protein MglB [Enterobacter cloacae]	HAS1000735.1		Uncharacterized protein ALO52_04302 [Pseudomonas syringae pv. primulae]	KPY34741.1
	glycine/betaine ABC transporter substrate-binding protein [Enterobacteriaceae bacterium RIT692]	MRS20531.1		ubiquinol-cytochrome c reductase iron-sulfur subunit [Pseudomonas agarici]	WP_026013244.1
	methionine ABC superfamily ATP binding cassette transporter, binding protein [Enterobacter hormaechei ATCC 49162]	EGK57155.1		pyrroloquinoline quinone biosynthesis protein PqqE [Pseudomonas urmiensis]	WP_186552712.1
	Putative ABC transporter arginine-binding protein 2 [Enterobacter ludwigii]	AEW72866.1		quinohemoprotein amine dehydrogenase subunit alpha [Pseudomonas xantholysinigenes]	MBC3432285.1
	sulfonate ABC transporter substrate-binding protein [Enterobacter hormaechei subsp. xiangfangensis]	ULQ23880.1		lytic transglycosylase domain-containing protein [Pseudomonas fluorescens]	WP_158461838.1
	tricarboxylic transport membrane protein [Pantoea dispersa EGD-AAK13]	ERH62390.1		SurA N-terminal domain-containing protein [Pseudomonas urmiensis]	WP_186555004.1
	type I secretion C-terminal target domain-containing protein [Enterobacter hormaechei]	NQF20715.1		sorbosone dehydrogenase family protein [Pseudomonas urmiensis]	WP_186557034.1
	type VI secretion system amidase effector protein Tae4 [Enterobacter ludwigii]	WP_079230868.1		sel1 repeat family protein [Pseudomonas urmiensis]	WP_186556846.1
	type VI secretion system membrane subunit TssM [Enterobacter]	WP_181216013.1		cold-shock protein [Pseudomonas sp. Marseille-P8916]	WP_225788483.1
	type VI secretion system tube protein Hcp [Enterobacter sp. RHBSTW-00901]	WP_182271737.1		Cold shock-like protein CspD [Pseudomonas aeruginosa]	VDL46185.1
	integration host factor subunit alpha [Enterobacter hormaechei]	WP_063255767.1		cold shock domain-containing protein, partial [Pseudomonas putida]	WP_196766184.1
	Integration host factor subunit beta [Enterobacter ludwigii]	AEW72936.1		Hsp70 family protein [Acinetobacter baumannii]	MBD0188730.1
	serine endoprotease DegP [Enterobacteriaceae]	WP_181622312.1		Trigger factor [Pseudomonas syringae pv. aptata]	KPY98322.1
	L,D-transpeptidase family protein [Enterobacter]	WP_050736681.1		anti-sigma factor MucA [Pseudomonas aeruginosa]	WP_073667634.1
	L,D-transpeptidase [Enterobacter]	WP_193066712.1		anti-FecI sigma factor, FecR [Pseudomonas putida S16]	AEJ11611.1
	D-alanyl-D-alanine carboxypeptidase dacC [Enterobacter ludwigii]	AEW72834.1		ribonucleotide-diphosphate reductase subunit beta [Pseudomonas sp. Root569]	KRA14364.1
	C40 family peptidase [Enterobacter ludwigii]	WP_226876189.1		nucleoside triphosphate pyrophosphohydrolase family protein [Pseudomonas sp. Ag1]	WP_008439372.1
	bifunctional murein DD-endopeptidase/murein LD-carboxypeptidase [Enterobacteriaceae]	WP_123755169.1		ribonuclease E [Pseudomonas monteilii]	AMA46700.1
	D-alanyl-D-alanine carboxypeptidase DacD OR Beta-lactamase[[Enterobacter] lignolyticus SCF1]	ADO47941.1		RcnB family protein [Pseudomonas urmiensis]	WP_186555103.1Length
	D-alanyl-D-alanine endopeptidase [Enterobacter cloacae]	WP_205918400.1		polyphosphate kinase 2 [Pseudomonas urmiensis]	WP_225915631.1
	L%2CD-transpeptidase YbiS [Enterobacter cloacae]	CZU68949.1		polyhydroxyalkanoate synthase [Pseudomonas japonica]	SNR99831.1
	L%2CD-transpeptidase YcfS [Enterobacter cloacae]	CZW16660.1		nitrite reductase small subunit NirD [Pseudomonas reidholzensis]	WP_119139610.1
	Probable protease HtpX [Enterobacter cloacae]	SAF41575.1		bifunctional nitrate reductase/sulfite reductase flavoprotein subunit alpha [Frankia canadensis]	WP_101831250.1
	signal peptide peptidase SppA [Enterobacter]	WP_047744464.1		bifunctional aconitate hydratase 2/2-methylisocitrate dehydratase [Pseudomonas fulva]	WP_219859617.1
	spore coat protein U domain-containing protein [Enterobacter]	WP_028013650.1		N-acetylmuramoyl-L-alanine amidase [Pseudomonas aeruginosa]	VFT35602.1
	maltose operon protein MalM [Enterobacter ludwigii]	WP_063925898.1		2-isopropylmalate synthase [Pseudomonas syringae pv. tagetis]	RMO88535.1
	molecular chaperone Skp [Enterobacter sp. R1(2018)]	WP_121264556.1		malate dehydrogenase (quinone) [Pseudomonas sp. v388]	RRV10346.1
	molecular chaperone DnaK [Enterobacter cloacae complex]	WP_088220733.1		decarboxylating 6-phosphogluconate dehydrogenase [Pseudomonas putida]	MBF8700482.1
	molecular chaperone [Enterobacter ludwigii]	WP_126487930.1		D-alanyl-D-alanine carboxypeptidase/D-alanyl-D-alanine-endopeptidase [Pseudomonas]	WP_054892460.1
	chaperone protein fimC [Enterobacter cloacae]	STQ13627.1		cytochrome c4 [Pseudomonas putida]	WP_151925431.1
	chaperonin GroEL [Enterobacter cloacae complex]	WP_096150733.1		curlin [Pseudomonas urmiensis]	WP_186554359.1
	10 kDa chaperonin GroS[Enterobacter ludwigii]	AEW71783.1		conserved exported protein of unknown function DUF3015 domain-containing protein [Pseudomonas putida KT2440]	AAN66304.1
	Spy/CpxP family protein refolding chaperone [Enterobacter sp. RHBSTW-00994]	WP_181620899.1		ComEA family DNA-binding protein [Pseudomonas urmiensis]	WP_186554780.1
	copper resistance system metallochaperone PcoC [Enterobacteriaceae]	WP_032675606.1		collagen-like protein [Pseudomonas urmiensis]	MBV4537570.1
	general stress protein [Enterobacter sp. JGM127]	WP_212475880.1		glutamate synthase subunit alpha [Burkholderiales bacterium]	MBU6503068.1
	phosphate starvation-inducible protein PsiF [Enterobacter sp. BIDMC 29]	WP_219372726.1		aspartate kinase [Pseudomonas putida S11]	EJT85873.1
	peroxide/acid stress response protein YhcN [Enterobacter]	WP_014171848.1		Zn-dependent hydrolase [Pseudomonas oryzicola]	WP_189665433.1
	peroxide/acid stress response protein YhcN [Enterobacter kobei]	WP_220422956.1		FecR family protein [Pseudomonas urmiensis]	WP_186555213.1
	Cu-Zn superoxide dismutase [Enterobacter cloacae S611]	ESS56699.1		AAA family ATPase [Pseudomonas reidholzensis]	WP_119146640.1
	glutaredoxin 3 [Enterobacter hormaechei]	MBK4329314.1		BON domain-containing protein [unclassified Pseudomonas]	WP_007909908.1
	peptidylprolyl isomerase SurA [Enterobacter asburiae]	WP_211438455.1		DsbC family protein [unclassified Pseudomonas]	RMM45205.1
	Peptidyl-prolyl cis-trans isomerase D [Enterobacter ludwigii]	AEW72405.1		DUF2782 domain-containing protein [Pseudomonas vranovensis]	WP_123567059.1
	FKBP-type peptidyl-prolyl cis-trans isomerase [Enterobacteriaceae]	WP_041851433.1		DUF2388 domain-containing protein [Pseudomonas urmiensis]	WP_186557707.1
	peptidylprolyl isomerase A [Enterobacteriaceae]	WP_119228365.1		DUF2388 domain-containing protein [Pseudomonas pudica]	WP_153671597.1
	alpha,alpha-trehalase TreA [Enterobacter hormaechei]	WP_213342698.1		DUF2388 domain-containing protein [Pseudomonas fulva]	WP_110606684.1
	2,3-bisphosphoglycerate-dependent phosphoglycerate mutase [Enterobacter ludwigii]	AEW72737.1		DUF2066 domain-containing protein [Pseudomonas urmiensis]	WP_186554652.1
	anti-virulence regulator CigR family protein [Enterobacter mori]	WP_196391073.1		DUF1329 domain-containing protein [Pseudomonas soli]	WP_160291175.1
	carbon storage regulator CsrA, partial [Enterobacteriaceae]	WP_117079434.1		DUF4398 domain-containing protein [Pseudomonas]	WP_062383266.1
	chorismate mutase [Enterobacter ludwigii]	WP_049023236.1		hypothetical protein YSA_08248 [Pseudomonas putida ND6]	AFK71231.1
	extensin family protein [Enterobacter ludwigii]	WP_232946352.1		hypothetical protein [Pseudomonas urmiensis]	MBV4538445.1
	family 10 glycosylhydrolase [Enterobacter hormaechei]	WP_229221176.1		hypothetical protein [Pseudomonas urmiensis]	WP_186557001.1
	H-NS histone family protein, partial [Enterobacter kobei]	WP_181573991.1		hypothetical protein [Pseudomonas urmiensis]	WP_186556692.1
	HPr family phosphocarrier protein [Enterobacter hormaechei]	NQF22671.1		hypothetical protein [Pseudomonas urmiensis]	WP_186553213.1
	N-acetylmuramoyl-L-alanine amidase AmiA [Enterobacter ludwigii]	WP_232937836.1		hypothetical protein [Pseudomonas syringae pv. actinidiae]	NAS64424.1
	NAD(P)H:quinone oxidoreductase [Enterobacter ludwigii]	WP_236920189.1		hypothetical protein [Pseudomonas putida]	WP_207072572.1
	penicillin-binding protein activator LpoB [Enterobacter hormaechei]	EUL93447.1		hypothetical protein [Pseudomonas putida]	WP_103447263.1
	phospholipase A [Enterobacter cloacae]	WP_046886533.1		hypothetical protein [Actinomycetia bacterium]	MSW46377.1
	purine nucleoside phosphoramidase [Enterobacter]	WP_014169584.1		hypothetical protein [Pseudomonas sp. M47T1]	WP_008366955.1
	pyruvate dehydrogenase (acetyl-transferring), homodimeric type [Enterobacter roggenkampii]	WP_163341842.1		ribosome modulation factor [Pseudomonas sp.]	WP_079227119.1
	RcnB family protein [Enterobacter]	WP_010433637.1		50S ribosomal protein L3 [Pseudomonas fulva]	WP_196178309.1
	selenium-binding protein YdfZ [Enterobacter cloacae]	STQ12148.1		30S ribosomal protein S13 [Pseudomonas oleovorans]	PZP77064.1
	serine hydroxymethyltransferase [Burkholderia thailandensis E264]	ABC39115.1		OprD family outer membrane porin [Pseudomonas fluorescens]	WP_186716395.1
	Tetratricopeptide TPR_1 repeat-containing protein [Enterobacter soli]	AEN66067.1		OprD family outer membrane porin [Pseudomonas fluorescens]	WP_150713005.1
	PQQ-dependent sugar dehydrogenase [Enterobacter ludwigii]	WP_047366308.1		OprD family outer membrane porin [Pseudomonas plecoglossicida]	WP_181106070.1
	MBL fold metallo-hydrolase [Enterobacter sp. BIDMC 29]	WP_219373020.1		outer membrane beta-barrel protein [Pseudomonas urmiensis]	WP_186554626.1
	LPS-assembly protein [Enterobacter kobei]	SIR25439.1		outer membrane protein assembly factor BamA [Pseudomonas sp	PWY47256.1
	Sigma-E factor negative regulatory protein [Enterobacter ludwigii]	AEW74814.1		TorF family putative porin [Pseudomonas urmiensis]	WP_186557230.1
	YnfB DUF1283 domain-containing protein[Enterobacter ludwigii]	AEW73450.1		ABC transporter periplasmic protein LptC LPS export [Pseudomon	WP_186554018.1
	YbgS-like family protein [Enterobacter ludwigii]	WP_196355936.1		ABC-type transport auxiliary lipoprotein family protein	WP_101315879.1
	Protein ydgH DUF1471 family protein[Enterobacter ludwigii]	AEW73387.1		DUF2388 domain-containing protein [Pseudomonas urmiensis]	WP_186555196.1
	YcfJ [Enterobacter ludwigii]	AEW73143.1		hypothetical protein [Pseudomonas urmiensis]	WP_186555836.1
	YdcL [Enterobacter ludwigii]	AEW73588.1		hypothetical protein [Pseudomonas urmiensis]	WP_186553170.1
	YdeI family stress tolerance OB fold protein, partial [Enterobacter cloacae]	WP_063411926.1
	YebC/PmpR family DNA-binding transcriptional regulator [Enterobacter ludwigii]	WP_193152005.1
	YfgG [Enterobacter ludwigii]	AEW74729.1
	YgiW/YdeI family stress tolerance OB fold protein [Enterobacter roggenkampii]	WP_095428731.1
	YncJ family protein [Enterobacter bugandensis]	WP_232948233.1
	protein YqjC [Enterobacter sp. BIDMC92]	KLW86695.1
	DNA-directed RNA polymerase subunit omega [Escherichia coli]	WP_227453797.1
	DNA-binding protein HU-beta [Enterobacteriaceae]	WP_002463762.1
	RNA polymerase-binding protein DksA [Pantoea sp. IMH]	WP_024965698.1
	cell division protein CpoB [Enterobacter ludwigii]	WP_214580686.1
	cell division protein DamX [Enterobacter]	WP_182268722.1
	cell division protein FtsB [Enterobacter cloacae complex sp. P18RS]	WP_193547750.1
	cell division protein FtsZ [Escherichia coli]	EES8335325.1
	cell division protein YceG [Enterobacteriaceae bacterium CCUG 67584]	NYU07938.1
	cytoskeleton protein RodZ [Enterobacter ludwigii]	WP_049022480.1
	aconitase [[Enterobacter] aerogenes] [Klebsiella aerogenes]	SFX71114.1
	GTP-binding protein, partial [Enterobacterales]	WP_004090890.1
	glycine zipper family protein [Enterobacter sp. RHBSTW-00175]	WP_182062438.1
	Glutamine synthetase activity regulation protein [Enterobacter sp. FY-07]	AMO50261.1
	anti-sigma-28 factor FlgM [Enterobacter sp. 198]	WP_151887713.1
	ferritin-like domain-containing protein protein yciE [Enterobacter sp. MGH 16]	ESN54515.1
	DUF333 domain-containing protein [Enterobacter]	WP_023335885.1
	DUF305 domain-containing protein [Enterobacterales]	WP_001549799.1
	DUF2756 family protein [Enterobacter]	WP_020884553.1
	DUF1471 family protein YbiJ [Enterobacter sp. DRP3]	WP_059354029.1
	DUF1471 family periplasmic protein McbA [Enterobacter cloacae]	WP_100168464.1
	DUF1471 domain-containing protein [Enterobacter]	WP_039263073.1
	DUF1471 domain-containing protein [Enterobacter]	WP_070531955.1
	DUF1190 family protein [Enterobacter]	WP_198887608.1
	DUF1190 family protein [Enterobacter cloacae]	WP_048990506.1
	DUF1190 family protein [Enterobacter asburiae]	WP_205915942.1
	DUF2501 domain-containing protein [Enterobacteriaceae bacterium 8376wD7]	MVY95643.1
	DUF2502 domain-containing protein [Enterobacter cloacae]	WP_094084932.1
	DUF413 domain-containing protein [Enterobacter hormaechei]	MBK4586265.1
	Uncharacterized protein ImpB [Enterobacter cloacae]	SAJ33413.1
	hypothetical protein [Enterobacter ludwigii]	WP_193162390.1
	hypothetical protein [Enterobacter ludwigii]	WP_079230928.1
	hypothetical protein NIHE100087_45760 [Enterobacter hormaechei]	GJG74094.1
	hypothetical protein CAP57_15805, partial [Enterobacter kobei]	OTW34068.1
	hypothetical protein [Enterobacteriaceae]	WP_058668911.1
	hypothetical protein [Enterobacter sp. 120016]	WP_213327502.1
	hypothetical protein [Enterobacter ludwigii]	WP_150342906.1
	hypothetical protein [Enterobacter ludwigii]	WP_138614200.1
	hypothetical protein [Enterobacter ludwigii]	WP_063214559.1
	bL21 family ribosomal protein, partial [Enterobacter hormaechei]	WP_200534450.1
	stationary-phase-induced ribosome-associated protein [Enterobacter asburiae]	WP_193939564.1
	50S ribosomal protein L1 [Enterobacter hormaechei]	HBL5332221.1
	50S ribosomal protein L6 [Enterobacteriaceae]	WP_000091946.1
	50S ribosomal protein L9 [Enterobacterales bacterium CwR94]	PKH23131.1
	50S ribosomal protein L11 [Enterobacter bugandensis]	MBZ6370110.1
	50S ribosomal protein L13 [Enterobacter sp. EGD-HP1]	KFA85372.1
	50S ribosomal protein L15 [Enterobacter dykesii]	WP_214577625.1
	50S ribosomal protein L17 [Enterobacterales]	WP_011148771.1
	50S ribosomal protein L18 [Pseudomonas aeruginosa]	MBN0379453.1
	50S ribosomal protein L19 [Enterobacter sp. CC120223-11]	WP_097164670.1
	50S ribosomal protein L2 [Enterobacter hormaechei]	MCE1713958.1
	50S ribosomal protein L22 [Enterobacterales]	WP_004246959.1
	50S ribosomal protein L23 [Enterobacteriaceae]	WP_053463642.1
	50S ribosomal protein L24 [Enterobacter hormaechei]	MCE1754860.1
	50S ribosomal protein L25 [[Enterobacter] lignolyticus]	WP_062741559.1
	50S ribosomal protein L28 [Enterobacter hormaechei]	MCE1635931.1
	50S ribosomal protein L3 [Pseudomonas aeruginosa]	MBN0888740.1
	50S ribosomal protein L31 [Enterobacter timonensis]	WP_061706444.1
	50S ribosomal protein L33 [Enterobacter hormaechei]	MCE1649488.1
	30S ribosomal protein S20 [Enterobacteriaceae]	WP_003856458.1
	30S ribosomal protein S4 [Enterobacter cloacae]	MBS7093704.1
	30S ribosomal protein S5 [Enterobacter sp.]	HCH38791.1
	30S ribosomal protein S7 [Enterobacterales bacterium CwR94]	PKH23896.1
	30S ribosomal protein S8 [Enterobacterales]	WP_004246950.1
	30S ribosomal protein S9 [Enterobacter hormaechei]	MCE1699754.1
	30S ribosomal protein S12 [Enterobacter ludwigii]	AEW75559.1
	30S ribosomal protein S14 [Enterobacteriaceae]	WP_001118929.1
	30S ribosomal protein S16 [Enterobacter hormaechei]	NQF18055.1
	30S ribosomal protein S17 [Enterobacteriaceae]	WP_006817275.1
	30S ribosomal protein S18 [Enterobacter hormaechei]	MCE1763811.1
	30S ribosomal protein S19 [Enterobacter hormaechei]	WP_153213693.1
	porin OmpC [Enterobacter ludwigii]	WP_196356626.1
	porin OmpC [Enterobacter ludwigii]	WP_241189770.1
	OprD family outer membrane porin [Enterobacter ludwigii]	WP_228176452.1
	outer membrane channel protein TolC [Enterobacter ludwigii]	AEW75254.1
	outer membrane lipoprotein slyB [Enterobacter sp. BIDMC 29]	EUM11997.1
	Outer membrane protein F [Enterobacter ludwigii]	AEW72956.1
	flagellar hook assembly protein FlgD [Enterobacter ludwigii]	WP_063214593.1
	flagellar hook protein FlgE [Enterobacter ludwigii]	WP_068794502.1
	flagellar hook-associated protein FlgK [Enterobacter ludwigii]	WP_196358272.1
	flagellar hook-associated protein FlgL [Enterobacter ludwigii]	WP_151712130.1
	Fimbrillin matB-like protein [Enterobacter ludwigii]	AEW74430.1
	type 1 fimbrial major subunit FimA [Enterobacter ludwigii]	WP_153853349.1
	type VI secretion protein VasK [Enterobacter ludwigii]	WP_163305228.1
	ABC transporter substrate-binding protein [Enterobacter ludwigii]	WP_138613774.1
	colanic acid biosynthesis protein WcaM [Enterobacter ludwigii]	WP_232947014.1
	cupin domain-containing protein [Enterobacter ludwigii]	WP_237770623.1
	PQQ-dependent sugar dehydrogenase [Enterobacter ludwigii]	WP_163305720.1
	alpha,alpha-trehalase TreA [Enterobacter hormaechei]	WP_213342698.1
	exopolysaccharide production protein YjbE [Enterobacter ludwigii]	WP_196356229.1
	LPS assembly protein LptD [Enterobacter hormaechei]	WP_063163144.1
	maltose operon periplasmic protein MalM [Enterobacter ludwigii]	WP_020882847.1
	murein transglycosylase [Enterobacter ludwigii]	WP_079231428.1
	murein transglycosylase A [Enterobacter ludwigii]	WP_020883788.1
	N-acetylmuramoyl-L-alanine amidase AmiB cell wall hydrolase/autolysin [Enterobacter sp. MGH 25]	ESN18549.1
	Osmotically-inducible protein Y [Enterobacter ludwigii]	AEW72027.1
	Periplasmic protein CpxP cell-envelope stress modulator CpxP [Enterobacter ludwigii]	AEW75875.1
	spore coat protein U domain-containing protein [Enterobacter	WP_032678439.1
	capsule biosynthesis periplasmic GfcC family protein [Enterobacter ludwigii]	WP_080765217.1
	FtsH protease activity modulator HflK [Enterobacter ludwigii]	WP_181240053.1
	L,D-transpeptidase family protein [Enterobacter ludwigii]	WP_063925051.1
	signal peptide peptidase SppA [Enterobacter ludwigii]	WP_236920558.1
	peptidylprolyl isomerase [Enterobacter ludwigii]	WP_068795163.1
	thiol:disulfide oxidoreductase glutathione-dependent disulfide-bond oxidoreductase YghU [Enterobacter ludwigii]	GER61347.1
	peptide-methionine (R)-S-oxide reductase MsrB [Enterobacter sp	MBK4584069.1
	molecular chaperone [Enterobacter sp. J49]	WP_086463546.1
	cell division topological specificity factor MinE	WP_181619774.1
	CsbD family protein [Enterobacter ludwigii]	WP_063215345.1
	cytochrome b562 [Enterobacter ludwigii]	WP_193163443.1
	extensin family protein [Enterobacter ludwigii]	WP_063215187.1
	FlxA-like family protein [Enterobacter ludwigii]	WP_138014064.1
	Protein replication initiation negative regulator seqA [Enterobacter ludwigii]	AEW72690.1
	YbgS hypothetical protein NMCA_16410 [Enterobacter ludwigii]	AEW72735.1
	YggE oxidative stress defense protein [Enterobacter ludwigii]	AEW75141.1
	YhhA DUF2756 family protein [Enterobacter ludwigii]	WP_241189700.1
	DUF1471 family periplasmic protein McbA [Enterobacter ludwigii]	WP_032677729.1
	DUF1471 family protein YbiJ	WP_086532765.1
	DUF333 domain-containing protein [Enterobacter ludwigii]	OPB27255.1
	DUF6531 domain-containing protein RHS[Enterobacter ludwigii]	WP_121335027.1
	hypothetical protein [Enterobacter cloacae]	WP_136374492.1
	hypothetical protein [Enterobacter ludwigii]	WP_152691346.1
	hypothetical protein [Enterobacter sp. WCHEn090032]	WP_126800822.1
	hypothetical protein L422_03476 ErfK/YbiS/YcfS/YnhG family protein [Enterobacter hormaechei]	ESL78726.1
		WP_014883569.1

## Sheet: Data Sheet 2
Whole bacterial proteomes	Fasta Id	BPMP-EL-40 (buffered stationary phase)					Fasta Id	BPMP-PU-28 (buffered stationary phase)
	2	Chaperone protein ClpB					2	ABC transporter glutamine-binding protein GlnH
	5	Outer membrane protein assembly factor BamD					2	Chaperone protein ClpB
	6	Ribosome-associated inhibitor A					5	Glutamine transport ATP-binding protein GlnQ
	7	Bifunctional chorismate mutase/prephenate dehydratase					24	Protein GrpE
	8	6-deoxy-6-sulfogluconolactonase					25	hypothetical protein
	17	50S ribosomal protein L19					41	Alcohol dehydrogenase, propanol-preferring
	20	30S ribosomal protein S16					83	putative oxidoreductase
	21	Signal recognition particle protein					84	HTH-type transcriptional activator RhaS
	24	Protein GrpE					88	hypothetical protein
	30	SsrA-binding protein					101	Glycine betaine/proline betaine transport system ATP-binding protein ProV
	41	Alcohol dehydrogenase, propanol-preferring					105	hypothetical protein
	59	hypothetical protein					121	Alanine--tRNA ligase
	65	hypothetical protein					123	Protein RecA
	76	Trans-aconitate 2-methyltransferase					124	2-aminoethylphosphonate--pyruvate transaminase
	93	DNA-binding protein StpA					127	Phthiocerol synthesis polyketide synthase type I PpsC
	96	putative protein YgaM					139	Quinate/shikimate dehydrogenase (quinone)
	101	Glycine betaine/proline betaine transport system ATP-binding protein ProV					145	hypothetical protein
	103	Glycine betaine/proline betaine-binding periplasmic protein					157	Virulence protein
	110	S-ribosylhomocysteine lyase					159	Sialic acid transporter NanT
	111	Glutamate--cysteine ligase					181	Sulfate adenylyltransferase subunit 2
	120	Carbon storage regulator					193	Enolase
	121	Alanine--tRNA ligase					210	hypothetical protein
	123	Protein RecA					211	hypothetical protein
	135	Arabinose 5-phosphate isomerase GutQ					212	hypothetical protein
	162	DNA mismatch repair protein MutS					213	UDP-N-acetylglucosamine 2-epimerase
	171	Murein hydrolase activator NlpD					216	Alcohol dehydrogenase 2
	180	Sulfate adenylyltransferase subunit 1					217	hypothetical protein
	182	Siroheme synthase					218	putative protein
	184	Phosphoadenosine phosphosulfate reductase					219	NADP-dependent glyceraldehyde-3-phosphate dehydrogenase
	185	Sulfite reductase [NADPH] hemoprotein beta-component					240	hypothetical protein
	186	Sulfite reductase [NADPH] flavoprotein alpha-component					253	Universal stress protein E
	193	Enolase					256	Histidinol-phosphatase
	194	CTP synthase					263	Formate dehydrogenase-O major subunit
	196	GTP pyrophosphokinase					275	Alcohol dehydrogenase (quinone), cytochrome c subunit
	207	NADPH-dependent 7-cyano-7-deazaguanine reductase					276	Isoquinoline 1-oxidoreductase subunit beta
	208	Pyrimidine/purine nucleotide 5-monophosphate nucleosidase					277	Nicotinate dehydrogenase subunit A
	210	hypothetical protein					296	Lysine--tRNA ligase
	215	putative lipoprotein YgdR					314	Xaa-Pro aminopeptidase
	224	Amino-acid acetyltransferase					320	D-galactarolactone cycloisomerase
	227	Protease 3					321	26 kDa periplasmic immunogenic protein
	233	Thymidylate synthase					327	Transketolase 1
	238	putative lipoprotein YgdR					348	S-adenosylmethionine synthase
	241	Bifunctional protein Aas					366	hypothetical protein
	249	Diaminopimelate decarboxylase					380	1,4-dihydroxy-2-naphthoyl-CoA synthase
	251	L-aspartate/glutamate-specific racemase					381	Acyl-CoA dehydrogenase
	257	Putative ABC transporter substrate-binding protein YesO					388	Phospho-2-dehydro-3-deoxyheptonate aldolase, Tyr-sensitive
	296	Lysine--tRNA ligase					390	Peptidyl-prolyl cis-trans isomerase C
	299	Thiol:disulfide interchange protein DsbC					397	Ecotin
	304	tRNA-modifying protein YgfZ					398	Acetyl-coenzyme A synthetase
	309	Glycine dehydrogenase (decarboxylating)					403	hypothetical protein
	310	Glycine cleavage system H protein					410	Protein YgiW
	314	Xaa-Pro aminopeptidase					415	hypothetical protein
	316	Cell division protein ZapA					420	Non-heme chloroperoxidase
	318	D-3-phosphoglycerate dehydrogenase					424	3-phenylpropionate-dihydrodiol/cinnamic acid-dihydrodiol dehydrogenase
	319	Ribose-5-phosphate isomerase A					427	2-amino-5-chloromuconic acid deaminase
	320	HTH-type transcriptional regulator ArgP					430	Outer membrane protein TolC
	321	26 kDa periplasmic immunogenic protein					432	hypothetical protein
	323	Small-conductance mechanosensitive channel					437	Bifunctional protein HldE
	324	Fructose-bisphosphate aldolase class 2					440	Lactaldehyde dehydrogenase
	325	Phosphoglycerate kinase					442	1-deoxyxylulose-5-phosphate synthase YajO
	327	Transketolase 1					456	30S ribosomal protein S21
	328	Metalloprotease LoiP					458	RNA polymerase sigma factor RpoD
	346	Agmatinase					461	hypothetical protein
	347	Biosynthetic arginine decarboxylase					481	(R)-stereoselective amidase
	348	S-adenosylmethionine synthase					485	hypothetical protein
	352	Ribosomal RNA small subunit methyltransferase E					516	putative protein YqjD
	353	Glutathione synthetase					578	Methyl-accepting chemotaxis protein McpP
	357	Pyridoxal phosphate homeostasis protein					581	ATP-dependent zinc metalloprotease FtsH
	361	Heme chaperone HemW					586	hypothetical protein
	362	hypothetical protein					593	hypothetical protein
	363	putative protein					594	hypothetical protein
	366	putative Fe(2+)-trafficking protein					597	Intermembrane phospholipid transport system binding protein MlaC
	389	Disulfide-bond oxidoreductase YghU					619	Valine--tRNA ligase
	393	L-glyceraldehyde 3-phosphate reductase					624	Thiol peroxidase
	400	Cystathionine beta-lyase MetC					625	Glutamate synthase [NADPH] large chain
	403	Alcohol dehydrogenase YqhD					626	Glutamate synthase [NADPH] small chain
	404	2,5-diketo-D-gluconic acid reductase A					627	Delta(1)-pyrroline-2-carboxylate/Delta(1)-piperideine-2-carboxylate reductase
	409	DNA topoisomerase 4 subunit A					633	30S ribosomal protein S9
	410	Protein YgiW					639	HTH-type transcriptional regulator LutR
	414	putative quinol monooxygenase YgiN					644	Glutarate-semialdehyde dehydrogenase
	415	hypothetical protein					662	Biotin carboxyl carrier protein of acetyl-CoA carboxylase
	425	DNA topoisomerase 4 subunit B					662	Proline/betaine transporter
	430	Outer membrane protein TolC					663	Biotin carboxylase
	432	Putative acid--amine ligase YgiC					663	hypothetical protein
	436	Ubiquinone biosynthesis accessory factor UbiK					676	Putative amino-acid ABC transporter-binding protein YhdW
	437	Bifunctional protein HldE					684	Protein ClpV1
	439	Inorganic triphosphatase					694	Protein hcp1
	440	hypothetical protein					697	hypothetical protein
	450	Urease subunit alpha					699	hypothetical protein
	456	30S ribosomal protein S21					704	Urease accessory protein UreG
	458	RNA polymerase sigma factor RpoD					708	Urease subunit alpha
	496	3-hydroxy-5-phosphonooxypentane-2,4-dione thiolase					709	Urease subunit beta
	497	Autoinducer 2-binding protein LsrB					714	Periplasmic trehalase
	503	2,4-dienoyl-CoA reductase					714	Tyrosine--tRNA ligase
	510	Uronate isomerase					717	Iron-sulfur cluster insertion protein ErpA
	512	Putative L-lactate dehydrogenase operon regulatory protein					718	N-acetyl-gamma-glutamyl-phosphate reductase
	515	Protein YqjC					722	Purine nucleoside phosphoramidase
	516	putative protein YqjD					726	Protein YhfA
	517	Inner membrane protein YqjE					729	Indole-3-glycerol phosphate synthase
	520	Glutathionyl-hydroquinone reductase YqjG					731	Anthranilate synthase component 2
	526	hypothetical protein					731	Septum site-determining protein MinD
	537	Glucitol operon repressor					733	Anthranilate synthase component 1
	550	Penicillin-binding protein activator LpoA					737	hypothetical protein
	553	Osmotically-inducible protein Y					738	Spermidine/putrescine-binding periplasmic protein
	556	Protein/nucleic acid deglycase 2					739	Spermidine/putrescine import ATP-binding protein PotA
	557	hypothetical protein					742	hypothetical protein
	567	Polyribonucleotide nucleotidyltransferase					746	LPS-assembly protein LptD
	569	30S ribosomal protein S15					747	Chaperone SurA
	571	30S ribosome-binding factor					750	Protein ApaG
	572	Translation initiation factor IF-2					753	hypothetical protein
	573	Transcription termination/antitermination protein NusA					754	hypothetical protein
	576	Argininosuccinate synthase					755	hypothetical protein
	578	Protein-export membrane protein SecG					760	tRNA N6-adenosine threonylcarbamoyltransferase
	579	Phosphoglucosamine mutase					761	30S ribosomal protein S21
	581	ATP-dependent zinc metalloprotease FtsH					763	RNA polymerase sigma factor RpoD
	584	Transcription elongation factor GreA					764	Intermembrane transport protein YebT
	585	D-alanyl-D-alanine carboxypeptidase DacB					784	hypothetical protein
	588	GTPase ObgE/CgtA					788	3-methylmercaptopropionyl-CoA dehydrogenase
	590	50S ribosomal protein L27					790	3-methylmercaptopropionyl-CoA dehydrogenase
	591	50S ribosomal protein L21					793	Aspartate--tRNA ligase
	592	Octaprenyl diphosphate synthase					794	Pimeloyl-[acyl-carrier protein] methyl ester esterase
	594	UDP-N-acetylglucosamine 1-carboxyvinyltransferase					802	Malate synthase G
	597	Intermembrane phospholipid transport system binding protein MlaC					816	Lipopolysaccharide core biosynthesis protein RfaG
	598	Intermembrane phospholipid transport system binding protein MlaD					817	Lipopolysaccharide heptosyltransferase 1
	602	Arabinose 5-phosphate isomerase KdsD					819	Bifunctional glutamine synthetase adenylyltransferase/adenylyl-removing enzyme
	604	Lipopolysaccharide export system protein LptC					820	Pyruvate dehydrogenase E1 component
	605	Lipopolysaccharide export system protein LptA					821	Dihydrolipoyllysine-residue acetyltransferase component of pyruvate dehydrogenase complex
	606	Lipopolysaccharide export system ATP-binding protein LptB					823	Peptide methionine sulfoxide reductase MsrA
	615	Lipopolysaccharide export system permease protein LptG					824	putative GST-like protein YibF
	617	Cytosol aminopeptidase					828	hypothetical protein
	619	Valine--tRNA ligase					839	Serine hydroxymethyltransferase
	621	Aldehyde reductase Ahr					843	Leu/Ile/Val-binding protein
	622	Dihydroxyacetone kinase					869	hypothetical protein
	623	hypothetical protein					873	1-(5-phosphoribosyl)-5-[(5-phosphoribosylamino)methylideneamino] imidazole-4-carboxamide isomerase
	624	Thiol peroxidase					876	Histidine biosynthesis bifunctional protein HisB
	625	Glutamate synthase [NADPH] large chain					878	hypothetical protein
	626	Glutamate synthase [NADPH] small chain					880	putative Fe(2+)-trafficking protein
	631	Stringent starvation protein B					884	GABA permease
	632	Stringent starvation protein A					885	Octopine permease ATP-binding protein P
	633	30S ribosomal protein S9					886	ABC transporter arginine-binding protein 1
	634	50S ribosomal protein L13					907	hypothetical protein
	636	Inner membrane protein YhcB					909	hypothetical protein
	637	Periplasmic pH-dependent serine endoprotease DegQ					910	hypothetical protein
	638	Serine endoprotease DegS					914	hypothetical protein
	639	Malate dehydrogenase					915	Protein hcp1
	644	Glutarate-semialdehyde dehydrogenase					919	Protein ClpV1
	651	hypothetical protein					925	Porin D
	652	Ribonuclease G					928	Acetylornithine/succinyldiaminopimelate aminotransferase
	656	Cell shape-determining protein MreB					933	ADP compounds hydrolase NudE
	658	putative acrylyl-CoA reductase AcuI					935	Potassium binding protein Kbp
	662	Biotin carboxyl carrier protein of acetyl-CoA carboxylase					944	Phosphoenolpyruvate carboxykinase (ATP)
	663	Biotin carboxylase					945	33 kDa chaperonin
	676	Putative amino-acid ABC transporter-binding protein YhdW					951	Transcriptional regulatory protein OmpR
	679	Glutamine transport ATP-binding protein GlnQ					952	Protein YhgF
	681	hypothetical protein					954	Glutamate--cysteine ligase
	682	hypothetical protein					962	Peroxiredoxin
	683	Serine/threonine-protein kinase PknD					963	Porin D
	684	Protein ClpV1					964	Taurine-binding periplasmic protein
	689	hypothetical protein					969	UDP-3-O-(3-hydroxymyristoyl)glucosamine N-acyltransferase
	691	hypothetical protein					970	L-cystine-binding protein FliY
	692	hypothetical protein					972	L-cystine import ATP-binding protein TcyC
	693	hypothetical protein					982	Regulator of RpoS
	694	Protein hcp1					983	5-aminovalerate aminotransferase DavT
	695	hypothetical protein					984	Glutarate-semialdehyde dehydrogenase
	696	hypothetical protein					1012	putative ABC transporter ATP-binding protein YheS
	697	hypothetical protein					1014	hypothetical protein
	698	hypothetical protein					1016	Regulator of sigma D
	699	hypothetical protein					1018	Protein HemY
	700	hypothetical protein					1019	Protein HemX
	701	hypothetical protein					1021	Porphobilinogen deaminase
	702	Outer membrane protein A					1022	Sensory transduction protein LytR
	703	hypothetical protein					1023	Argininosuccinate lyase
	704	Urease accessory protein UreG					1031	hypothetical protein
	705	hypothetical protein					1032	Diaminopimelate decarboxylase
	714	Periplasmic trehalase					1033	Diaminopimelate epimerase
	714	Tyrosine--tRNA ligase					1036	5-amino-6-(5-phospho-D-ribitylamino)uracil phosphatase YigB
	722	D-amino acid dehydrogenase					1036	6-phosphogluconate dehydrogenase, decarboxylating
	723	hypothetical protein					1037	Transcriptional regulator SutA
	724	Fatty acid metabolism regulator protein					1038	Ammonia channel
	728	putative protein YcgM					1039	Nitrogen regulatory protein P-II 2
	729	Indole-3-glycerol phosphate synthase					1040	Ubiquinone biosynthesis accessory factor UbiK
	731	Septum site-determining protein MinD					1056	N-substituted formamide deformylase
	732	Cell division topological specificity factor					1062	Succinate-semialdehyde dehydrogenase [NADP(+)]
	735	Outer membrane protein Slp					1070	Xanthine phosphoribosyltransferase
	737	hypothetical protein					1072	hypothetical protein
	738	2-iminobutanoate/2-iminopropanoate deaminase					1075	Putative aminoacrylate peracid reductase RutC
	738	Spermidine/putrescine-binding periplasmic protein					1077	Leucine-responsive regulatory protein
	742	hypothetical protein					1084	NADP/NAD-dependent aldehyde dehydrogenase PuuC
	745	PTS system mannose-specific EIIAB component					1085	hypothetical protein
	746	PTS system mannose-specific EIIC component					1086	50S ribosomal protein L33
	747	PTS system mannose-specific EIID component					1087	50S ribosomal protein L28
	752	Cold shock-like protein CspC					1088	Periplasmic dipeptide transport protein
	753	hypothetical protein					1091	Deoxyuridine 5-triphosphate nucleotidohydrolase
	757	Transcriptional regulator KdgR					1092	Phosphomannomutase/phosphoglucomutase
	759	Protease HtpX					1093	Acetylglutamate kinase
	760	Tail-specific protease					1094	Orotate phosphoribosyltransferase
	761	30S ribosomal protein S21					1097	Fructose-bisphosphate aldolase class 1
	761	RNA chaperone ProQ					1097	Ribonuclease PH
	763	RNA polymerase sigma factor RpoD					1098	hypothetical protein
	764	Intermembrane transport protein YebT					1099	Guanylate kinase
	766	putative protein YebV					1104	DNA-directed RNA polymerase subunit omega
	775	Protease 2					1105	Bifunctional (p)ppGpp synthase/hydrolase SpoT
	776	Inner membrane protein YebE					1106	2-iminobutanoate/2-iminopropanoate deaminase
	777	Formate-dependent phosphoribosylglycinamide formyltransferase					1107	hypothetical protein
	778	KHG/KDPG aldolase					1109	Tol-Pal system protein TolQ
	780	Glucose-6-phosphate 1-dehydrogenase					1112	Hydrogen peroxide-inducible genes activator
	782	Pyruvate kinase II					1114	hypothetical protein
	783	Lipid A biosynthesis myristoyltransferase					1116	DNA-binding protein HU
	788	3-methylmercaptopropionyl-CoA dehydrogenase					1121	hypothetical protein
	790	3-methylmercaptopropionyl-CoA dehydrogenase					1127	Phosphate-specific transport system accessory protein PhoU
	793	Aspartate--tRNA ligase					1128	Phosphate import ATP-binding protein PstB
	794	Isochorismatase family protein YecD					1138	N5-carboxyaminoimidazole ribonucleotide synthase
	801	Arginine--tRNA ligase					1142	D-galactose-binding periplasmic protein
	802	Malate synthase G					1149	Oxaloacetate decarboxylase alpha chain
	820	Pyruvate dehydrogenase E1 component					1150	2-oxoglutarate carboxylase small subunit
	826	Universal stress protein C					1157	DNA helicase II
	827	Trehalose-6-phosphate synthase					1158	hypothetical protein
	828	hypothetical protein					1159	Mannonate dehydratase
	828	Trehalose-6-phosphate phosphatase					1171	Ubiquinone biosynthesis O-methyltransferase, mitochondrial
	831	L-arabinose-binding periplasmic protein					1172	Dihydrolipoyl dehydrogenase 3
	836	hypothetical protein					1177	hypothetical protein
	839	Serine hydroxymethyltransferase					1181	hypothetical protein
	842	hypothetical protein					1183	hypothetical protein
	843	Leu/Ile/Val-binding protein					1192	Outer membrane porin C
	865	Arginine transport ATP-binding protein ArtM					1195	hypothetical protein
	867	D-cysteine desulfhydrase					1196	DNA gyrase subunit A
	868	L-cystine-binding protein FliY					1215	Glutamine--fructose-6-phosphate aminotransferase [isomerizing]
	869	hypothetical protein					1217	Bifunctional protein GlmU
	876	Histidine biosynthesis bifunctional protein HisB					1218	ATP synthase epsilon chain
	877	Flagellin					1219	ATP synthase subunit beta
	881	Cytoplasmic alpha-amylase					1220	ATP synthase gamma chain
	882	hypothetical protein					1220	Protein ElaA
	886	ABC transporter arginine-binding protein 1					1221	ATP synthase subunit alpha
	900	hypothetical protein					1222	ATP synthase subunit delta
	914	hypothetical protein					1223	ATP synthase subunit b
	928	Acetylornithine/succinyldiaminopimelate aminotransferase					1227	NADH-quinone oxidoreductase subunit J
	935	Potassium binding protein Kbp					1227	putative chromosome-partitioning protein ParB
	944	Phosphoenolpyruvate carboxykinase (ATP)					1228	Chromosome partitioning protein ParA
	948	hypothetical protein					1230	tRNA uridine 5-carboxymethylaminomethyl modification enzyme MnmG
	951	Transcriptional regulatory protein OmpR					1231	NADH-quinone oxidoreductase subunit F
	963	Porin D					1231	tRNA modification GTPase MnmE
	984	Glutarate-semialdehyde dehydrogenase					1232	Membrane protein insertase YidC
	1002	Ferric aerobactin receptor					1234	50S ribosomal protein L34
	1009	putative L,D-transpeptidase ErfK/SrfK					1235	Chromosomal replication initiator protein DnaA
	1011	AMP nucleosidase					1236	Beta sliding clamp
	1014	hypothetical protein					1237	DNA replication and repair protein RecF
	1017	hypothetical protein					1238	DNA gyrase subunit B
	1019	DNA gyrase inhibitor					1242	putative metallo-hydrolase
	1025	ATP phosphoribosyltransferase					1244	Phosphate acetyltransferase
	1026	Histidinol dehydrogenase					1251	Glycine--tRNA ligase beta subunit
	1028	Histidine biosynthesis bifunctional protein HisB					1252	Glycine--tRNA ligase alpha subunit
	1030	1-(5-phosphoribosyl)-5-[(5-phosphoribosylamino)methylideneamino] imidazole-4-carboxamide isomerase					1253	Glutathione S-transferase YfcF
	1031	Imidazole glycerol phosphate synthase subunit HisF					1258	Methionyl-tRNA formyltransferase
	1032	Histidine biosynthesis bifunctional protein HisIE					1261	Threonylcarbamoyl-AMP synthase
	1034	UDP-glucose 4-epimerase					1262	Lysine/arginine/ornithine-binding periplasmic protein
	1035	UDP-glucose 6-dehydrogenase					1263	Quinone oxidoreductase 1
	1036	6-phosphogluconate dehydrogenase, decarboxylating					1264	Oxygen-dependent coproporphyrinogen-III oxidase
	1039	Nitrogen regulatory protein P-II 2					1268	Acetyl-coenzyme A carboxylase carboxyl transferase subunit beta
	1045	dTDP-4-dehydrorhamnose 3,5-epimerase					1272	Tryptophan synthase alpha chain
	1046	Glucose-1-phosphate thymidylyltransferase 1					1273	Tryptophan synthase beta chain
	1048	dTDP-glucose 4,6-dehydratase					1275	putative protein YqjD
	1049	UTP--glucose-1-phosphate uridylyltransferase					1277	hypothetical protein
	1052	hypothetical protein					1278	Limonene 1,2-monooxygenase
	1055	Phosphomannomutase/phosphoglucomutase					1279	Peroxiredoxin OsmC
	1059	GDP-L-fucose synthase					1281	Chorismate synthase
	1060	GDP-mannose 4,6-dehydratase					1281	hypothetical protein
	1067	Tyrosine-protein kinase wzc					1286	Oligopeptidase A
	1069	hypothetical protein					1290	Carbonic anhydrase 1
	1071	hypothetical protein					1292	hypothetical protein
	1072	dCTP deaminase					1303	Membrane lipoprotein TpN32
	1087	50S ribosomal protein L28					1306	Catalase HPII
	1092	hypothetical protein					1307	hypothetical protein
	1094	hypothetical protein					1311	High-affinity zinc uptake system protein ZnuA
	1096	putative lipid kinase YegS					1313	Cytochrome bd-I ubiquinol oxidase subunit 2
	1097	Fructose-bisphosphate aldolase class 1					1313	hypothetical protein
	1097	Ribonuclease PH					1314	Cytochrome bd-I ubiquinol oxidase subunit 1
	1103	Hydroxyethylthiazole kinase					1314	DNA polymerase I
	1106	2-iminobutanoate/2-iminopropanoate deaminase					1315	putative GTP-binding protein EngB
	1114	hypothetical protein					1317	Cytochrome c4
	1116	DNA-binding protein HU					1318	Succinate--CoA ligase [ADP-forming] subunit alpha
	1116	Methionine--tRNA ligase					1318	Thiol:disulfide interchange protein DsbA
	1125	Glycine betaine-binding protein YehZ					1319	Succinate--CoA ligase [ADP-forming] subunit beta
	1126	Beta-xylosidase					1320	Dihydrolipoyllysine-residue succinyltransferase component of 2-oxoglutarate dehydrogenase complex
	1127	Phosphate-specific transport system accessory protein PhoU					1321	2-oxoglutarate dehydrogenase E1 component
	1127	Quinone-dependent D-lactate dehydrogenase					1323	Succinate dehydrogenase flavoprotein subunit
	1132	putative oxidoreductase YohF					1324	Alginate biosynthesis transcriptional regulatory protein AlgB
	1137	Cytidine deaminase					1325	hypothetical protein
	1141	Galactose/methyl galactoside import ATP-binding protein MglA					1349	NAD(P) transhydrogenase subunit alpha part 1
	1142	D-galactose-binding periplasmic protein					1351	Acyl-CoA dehydrogenase
	1145	GTP cyclohydrolase 1					1352	Ferric uptake regulation protein
	1149	Oxaloacetate decarboxylase alpha chain					1361	Asparagine synthetase B [glutamine-hydrolyzing]
	1150	2-oxoglutarate carboxylase small subunit					1361	hypothetical protein
	1158	Elongation factor P-like protein					1374	Fructose-bisphosphate aldolase
	1159	Mannonate dehydratase					1374	Glutamate/aspartate import solute-binding protein
	1171	Ubiquinone biosynthesis O-methyltransferase, mitochondrial					1377	Phosphoglycerate kinase
	1173	50S ribosomal protein L25					1379	Transketolase 1
	1174	Nucleoid-associated protein YejK					1381	S-adenosylmethionine synthase
	1183	hypothetical protein					1383	Protein YqjC
	1192	Outer membrane porin C					1384	Protein YqjC
	1193	Phosphotransferase RcsD					1391	Adenosylhomocysteinase
	1194	Transcriptional regulatory protein RcsB					1392	5,10-methylenetetrahydrofolate reductase
	1195	Sensor histidine kinase RcsC					1395	ATP-dependent RNA helicase RhlE
	1196	DNA gyrase subunit A					1396	Protein YceI
	1198	Ribonucleoside-diphosphate reductase 1 subunit alpha					1400	Adenosylmethionine-8-amino-7-oxononanoate aminotransferase
	1199	Ribonucleoside-diphosphate reductase 1 subunit beta					1402	Non-heme chloroperoxidase
	1201	Glycerophosphodiester phosphodiesterase, periplasmic					1407	Response regulator PleD
	1210	hypothetical protein					1408	Alkyl hydroperoxide reductase C
	1217	Bifunctional protein GlmU					1409	Glutathione synthetase
	1219	ATP synthase subunit beta					1414	Aspartate carbamoyltransferase
	1219	Protein ElaB					1415	Dihydroorotase-like protein
	1220	Protein ElaA					1416	ATP-dependent protease subunit HslV
	1221	ATP synthase subunit alpha					1417	ATP-dependent protease ATPase subunit HslU
	1221	Ribonuclease BN					1419	Poly(3-hydroxyalkanoate) polymerase subunit PhaC
	1227	NADH-quinone oxidoreductase subunit J					1420	3-oxoadipate enol-lactonase 2
	1227	putative chromosome-partitioning protein ParB					1421	Poly(3-hydroxyalkanoate) polymerase subunit PhaC
	1228	NADH-quinone oxidoreductase subunit I					1423	hypothetical protein
	1230	NADH-quinone oxidoreductase subunit G					1424	hypothetical protein
	1231	NADH-quinone oxidoreductase subunit F					1425	hypothetical protein
	1232	NADH-quinone oxidoreductase subunit E					1426	Ubiquinone/menaquinone biosynthesis C-methyltransferase UbiE
	1233	NADH-quinone oxidoreductase subunit C/D					1429	Phosphoribosyl-AMP cyclohydrolase
	1234	NADH-quinone oxidoreductase subunit B					1435	Methyl-accepting chemotaxis protein McpQ
	1235	Chromosomal replication initiator protein DnaA					1439	L-cystine-binding protein FliY
	1235	NAD(P)H-quinone oxidoreductase subunit 3					1440	Glucans biosynthesis glucosyltransferase H
	1237	Glutamate-pyruvate aminotransferase AlaA					1441	Glucans biosynthesis protein G
	1238	DNA gyrase subunit B					1443	Proline iminopeptidase
	1241	hypothetical protein					1448	Urocanate hydratase
	1243	Acetate kinase					1455	hypothetical protein
	1244	Phosphate acetyltransferase					1456	Fructose-1,6-bisphosphatase class 1
	1251	Glycine--tRNA ligase beta subunit					1457	Maltodextrin phosphorylase
	1251	putative Nudix hydrolase YfcD					1459	GTP-binding protein TypA/BipA
	1253	Glutathione S-transferase YfcF					1461	Glutamine synthetase
	1255	Dihydroneopterin triphosphate 2-epimerase					1463	Sensory histidine kinase/phosphatase NtrB
	1256	Epimerase family protein					1464	DNA-binding transcriptional regulator NtrC
	1258	Histidine transport ATP-binding protein HisP					1468	Protein-export protein SecB
	1261	Histidine-binding periplasmic protein					1470	putative protein YibN
	1262	Lysine/arginine/ornithine-binding periplasmic protein					1471	2,3-bisphosphoglycerate-independent phosphoglycerate mutase
	1263	Quinone oxidoreductase 1					1472	Murein hydrolase activator EnvC
	1266	Cell division protein DedD					1473	hypothetical protein
	1268	Acetyl-coenzyme A carboxylase carboxyl transferase subunit beta					1477	HTH-type transcriptional regulator BetI
	1273	Tryptophan synthase beta chain					1478	NAD/NADP-dependent betaine aldehyde dehydrogenase
	1275	3-oxoacyl-[acyl-carrier-protein] synthase 1					1479	Oxygen-dependent choline dehydrogenase
	1278	Limonene 1,2-monooxygenase					1484	Thioredoxin 2
	1281	Chorismate synthase					1490	hypothetical protein
	1285	Fatty acid oxidation complex subunit alpha					1509	Glutamate synthase [NADPH] small chain
	1286	3-ketoacyl-CoA thiolase FadI					1510	Glutamate synthase [NADPH] large chain
	1287	hypothetical protein					1511	Cell division protein DamX
	1288	Long-chain fatty acid transport protein					1512	3-dehydroquinate synthase
	1289	Intermembrane phospholipid transport system lipoprotein MlaA					1518	Penicillin-binding protein 1A
	1304	Cell division coordinator CpoB					1519	NADP-dependent malic enzyme
	1305	Peptidoglycan-associated lipoprotein					1521	50S ribosomal protein L31
	1306	Catalase HPII					1523	Arginine--tRNA ligase
	1306	Tol-Pal system protein TolB					1524	Cell division protein FtsN
	1307	hypothetical protein					1525	hypothetical protein
	1307	Ribosomal RNA large subunit methyltransferase E					1528	Pyridoxal phosphate homeostasis protein
	1309	Tol-Pal system protein TolQ					1529	Pyrroline-5-carboxylate reductase
	1313	Cytochrome bd-I ubiquinol oxidase subunit 2					1531	Homoserine O-succinyltransferase
	1313	hypothetical protein					1534	dITP/XTP pyrophosphatase
	1314	Cytochrome bd-I ubiquinol oxidase subunit 1					1537	tRNA (guanine-N(7)-)-methyltransferase
	1318	Succinate--CoA ligase [ADP-forming] subunit alpha					1538	Thiazole synthase
	1319	Succinate--CoA ligase [ADP-forming] subunit beta					1543	Cell division protein FtsX
	1320	Dihydrolipoyllysine-residue succinyltransferase component of 2-oxoglutarate dehydrogenase complex					1546	putative zinc protease
	1321	2-oxoglutarate dehydrogenase E1 component					1547	hypothetical protein
	1322	Succinate dehydrogenase iron-sulfur subunit					1548	Ribosomal RNA small subunit methyltransferase D
	1323	Succinate dehydrogenase flavoprotein subunit					1550	Putative thiosulfate sulfurtransferase SseB
	1324	Succinate dehydrogenase hydrophobic membrane anchor subunit					1553	Phosphopantetheine adenylyltransferase
	1325	Succinate dehydrogenase cytochrome b556 subunit					1560	Dihydroxy-acid dehydratase
	1326	Citrate synthase					1564	putative membrane protein
	1336	GTP cyclohydrolase 1 type 2					1565	GTPase Der
	1347	Phosphoglucomutase					1573	Thymidylate synthase
	1348	Negative modulator of initiation of replication					1576	Outer membrane usher protein SfmD
	1351	Acyl-CoA dehydrogenase					1577	Phosphoenolpyruvate-dependent phosphotransferase system
	1351	Flavodoxin 1					1582	Ribose-5-phosphate isomerase A
	1352	Ferric uptake regulation protein					1585	putative protein YcgM
	1355	Glutamine--tRNA ligase					1586	putative FAD-linked oxidoreductase
	1356	PTS system N-acetylglucosamine-specific EIICBA component					1587	D-3-phosphoglycerate dehydrogenase
	1357	Glucosamine-6-phosphate deaminase					1588	hypothetical protein
	1358	N-acetylglucosamine-6-phosphate deacetylase					1609	Sulfate/thiosulfate import ATP-binding protein CysA
	1359	N-acetylglucosamine repressor					1612	Chaperone protein HtpG
	1360	Ribonucleotide monophosphatase NagD					1612	Sulfate-binding protein
	1361	Asparagine synthetase B [glutamine-hydrolyzing]					1614	Cobalt-zinc-cadmium resistance protein CzcA
	1370	PhoH-like protein					1614	Nucleoid-associated protein YbaB
	1371	Endoribonuclease YbeY					1615	Multidrug resistance protein MdtA
	1374	Fructose-bisphosphate aldolase					1616	Multidrug resistance protein MdtE
	1374	Glutamate/aspartate import solute-binding protein					1620	Spermidine/putrescine import ATP-binding protein PotA
	1375	Glutamate/aspartate import permease protein GltJ					1621	Spermidine-binding periplasmic protein SpuE
	1377	Glutamine transport ATP-binding protein GlnQ					1622	Putrescine-binding periplasmic protein SpuD
	1379	hypothetical protein					1623	Putrescine--pyruvate aminotransferase
	1379	Transketolase 1					1624	Gamma-glutamylputrescine synthetase PuuA
	1380	Leucine--tRNA ligase					1625	Gamma-glutamylputrescine synthetase PuuA
	1381	LPS-assembly lipoprotein LptE					1626	Amino-acid acetyltransferase
	1381	S-adenosylmethionine synthase					1627	Acetylornithine deacetylase
	1388	Endolytic peptidoglycan transglycosylase RlpA					1633	Glycine dehydrogenase (decarboxylating)
	1389	D-alanyl-D-alanine carboxypeptidase DacA					1634	Glycine cleavage system H protein
	1390	hypothetical protein					1635	Aminomethyltransferase
	1392	putative HTH-type transcriptional regulator YbdO					1637	putative binding protein component of ABC iron transporter
	1393	Lipoyl synthase					1638	2-octaprenylphenol hydroxylase
	1394	Sec-independent protein translocase protein TatE					1643	hypothetical protein
	1395	Deaminated glutathione amidase					1644	Cell division protein ZapA
	1400	Ribonuclease I					1648	hypothetical protein
	1402	Non-heme chloroperoxidase					1653	Transcription termination factor Rho
	1405	putative zinc-binding alcohol dehydrogenase					1654	Thioredoxin 1
	1406	Universal stress protein UP12					1655	Exopolyphosphatase
	1408	Alkyl hydroperoxide reductase C					1656	DNA-binding protein HU-beta
	1411	Methylthioribulose-1-phosphate dehydratase					1656	Polyphosphate kinase
	1414	hypothetical protein					1657	Delta-aminolevulinic acid dehydratase
	1416	ATP-dependent protease subunit HslV					1658	ATP-dependent Clp protease ATP-binding subunit ClpX
	1417	ATP-dependent protease ATPase subunit HslU					1660	Glyoxalase ElbB
	1418	hypothetical protein					1660	Trigger factor
	1422	Cyclic-di-GMP-binding biofilm dispersal mediator protein					1670	hypothetical protein
	1423	hypothetical protein					1687	Type I secretion system membrane fusion protein PrsE
	1424	Peptide transporter CstA					1688	Protein translocase subunit SecD
	1426	Ubiquinone/menaquinone biosynthesis C-methyltransferase UbiE					1688	Toxin RTX-I translocation ATP-binding protein
	1427	Carboxypeptidase G2					1689	hypothetical protein
	1435	Methyl-accepting chemotaxis protein McpQ					1691	RNase E specificity factor CsrD
	1439	L-cystine-binding protein FliY					1693	Alkyl hydroperoxide reductase C
	1440	Glucans biosynthesis glucosyltransferase H					1704	Peptidoglycan-associated lipoprotein
	1441	Glucans biosynthesis protein G					1707	3-hydroxyisobutyrate dehydrogenase
	1448	Urocanate hydratase					1713	putative protein YnbC
	1457	Maltodextrin phosphorylase					1721	Methyl-accepting chemotaxis protein McpS
	1459	GTP-binding protein TypA/BipA					1722	putative protein
	1461	Glutamine synthetase					1725	tRNA/tmRNA (uracil-C(5))-methyltransferase
	1464	DNA-binding transcriptional regulator NtrC					1728	Cytochrome bd ubiquinol oxidase subunit 1
	1473	hypothetical protein					1729	Cytochrome bd-I ubiquinol oxidase subunit 2
	1490	hypothetical protein					1732	Transcriptional activator protein AnoR
	1509	Glutamate synthase [NADPH] small chain					1733	Flavodoxin/ferredoxin--NADP reductase
	1510	Glutamate synthase [NADPH] large chain					1738	Pyruvate/proton symporter BtsT
	1519	NADP-dependent malic enzyme					1741	Serine hydroxymethyltransferase
	1520	Potassium binding protein Kbp					1744	Energy-dependent translational throttle protein EttA
	1528	Pyridoxal phosphate homeostasis protein					1745	NADP-specific glutamate dehydrogenase
	1529	Outer membrane protein A					1749	Lon protease
	1534	Peroxyureidoacrylate/ureidoacrylate amidohydrolase RutB					1753	FKBP-type 22 kDa peptidyl-prolyl cis-trans isomerase
	1544	2-dehydropantoate 2-reductase					1756	Octaprenyl diphosphate synthase
	1546	putative zinc protease					1757	50S ribosomal protein L21
	1560	Dihydroxy-acid dehydratase					1758	50S ribosomal protein L27
	1568	Fe(3+)-binding periplasmic protein					1759	GTPase Obg
	1575	putative fimbrial-like protein SfmH					1760	Glutamate 5-kinase
	1576	Outer membrane usher protein SfmD					1762	hypothetical protein
	1577	Phosphoenolpyruvate-dependent phosphotransferase system					1788	Ribosome-binding ATPase YchF
	1577	putative fimbrial chaperone SfmC					1790	50S ribosomal protein L25
	1579	Type-1 fimbrial protein, A chain					1791	Ribose-phosphate pyrophosphokinase
	1580	Bifunctional protein FolD protein					1794	Outer-membrane lipoprotein LolB
	1581	putative protein YbcJ					1795	Beta-barrel assembly-enhancing protease
	1585	Cysteine--tRNA ligase					1801	Lipid A deacylase PagL
	1586	Peptidyl-prolyl cis-trans isomerase B					1807	Epimerase family protein
	1587	D-3-phosphoglycerate dehydrogenase					1808	Ferrochelatase
	1589	N5-carboxyaminoimidazole ribonucleotide mutase					1810	Uracil phosphoribosyltransferase
	1596	hypothetical protein					1813	hypothetical protein
	1600	Protein QmcA					1814	Malate:quinone oxidoreductase
	1606	Protein UshA					1816	hypothetical protein
	1611	Adenylate kinase					1819	hypothetical protein
	1612	Chaperone protein HtpG					1822	Peptide chain release factor RF1
	1614	Nucleoid-associated protein YbaB					1823	Metalloprotease LoiP
	1615	Multidrug resistance protein MdtA					1826	2-dehydro-3-deoxyphosphooctonate aldolase
	1620	Spermidine/putrescine import ATP-binding protein PotA					1827	Long-chain-fatty-acid--CoA ligase
	1622	Multidrug efflux pump subunit AcrA					1828	hypothetical protein
	1622	Putrescine-binding periplasmic protein SpuD					1829	putative protein
	1623	Multidrug efflux pump subunit AcrB					1834	Nitrate/nitrite binding protein NrtA
	1623	Putrescine--pyruvate aminotransferase					1834	putative lipoprotein YiaD
	1625	Gamma-glutamylputrescine synthetase PuuA					1835	Phosphate acetyltransferase
	1625	Hemolysin expression-modulating protein Hha					1836	FKBP-type peptidyl-prolyl cis-trans isomerase SlyD
	1640	hypothetical protein					1837	Nitric oxide reductase FlRd-NAD(+) reductase
	1644	Cell division protein ZapA					1837	Thioredoxin/glutathione peroxidase BtuE
	1645	Nitrogen regulatory protein P-II 2					1842	Glucosaminate ammonia-lyase
	1652	7-cyano-7-deazaguanine synthase					1843	Nicotinate-nucleotide pyrophosphorylase [carboxylating]
	1653	Long-chain acyl-CoA thioesterase FadM					1843	Respiratory nitrate reductase 1 alpha chain
	1653	Transcription termination factor Rho					1846	hypothetical protein
	1655	Peptidyl-prolyl cis-trans isomerase D					1849	Catabolite repressor/activator
	1656	DNA-binding protein HU-beta					1854	hypothetical protein
	1657	Lon protease					1856	Porin D
	1658	ATP-dependent Clp protease ATP-binding subunit ClpX					1857	hypothetical protein
	1659	ATP-dependent Clp protease proteolytic subunit					1860	hypothetical protein
	1660	Trigger factor					1866	DNA-binding protein H-NS
	1661	DNA-binding transcriptional regulator BolA					1870	Flavohemoprotein
	1664	Cytochrome bo(3) ubiquinol oxidase subunit 2					1872	Cytochrome bo(3) ubiquinol oxidase subunit 2
	1665	Cytochrome bo(3) ubiquinol oxidase subunit 1					1873	Cytochrome bo(3) ubiquinol oxidase subunit 1
	1667	Cytochrome bo(3) ubiquinol oxidase subunit 4					1877	Glutamate-pyruvate aminotransferase AlaC
	1670	hypothetical protein					1879	hypothetical protein
	1674	Exodeoxyribonuclease 7 small subunit					1887	Selenide, water dikinase
	1677	1-deoxyxylulose-5-phosphate synthase YajO					1888	putative ABC transporter phosphite binding protein PhnD1
	1679	Transcription antitermination protein NusB					1900	hypothetical protein
	1680	6,7-dimethyl-8-ribityllumazine synthase					1901	hypothetical protein
	1682	Transcriptional repressor NrdR					1902	hypothetical protein
	1684	Nucleoside-specific channel-forming protein Tsx					1921	Sec translocon accessory complex subunit YajC
	1687	Protein translocase subunit SecF					1922	Protein translocase subunit SecD
	1688	Protein translocase subunit SecD					1923	Protein translocase subunit SecF
	1689	hypothetical protein					1924	hypothetical protein
	1689	Sec translocon accessory complex subunit YajC					1925	Inositol-1-monophosphatase
	1691	RNase E specificity factor CsrD					1926	tRNA (cytidine/uridine/adenosine-2-O-)-methyltransferase TrmJ
	1693	Alkyl hydroperoxide reductase C					1929	Cysteine desulfurase IscS
	1694	N-substituted formamide deformylase					1930	Iron-sulfur cluster assembly scaffold protein IscU
	1696	hypothetical protein					1933	Chaperone protein HscA
	1704	Fructokinase					1934	2Fe-2S ferredoxin
	1705	Recombination-associated protein RdgC					1936	Nucleoside diphosphate kinase
	1708	putative protein YaiA					1939	Cytoskeleton protein RodZ
	1711	Pyrroline-5-carboxylate reductase					1940	4-hydroxy-3-methylbut-2-en-1-yl diphosphate synthase (flavodoxin)
	1713	Phosphate starvation-inducible protein PsiF					1941	Histidine--tRNA ligase
	1718	D-alanine--D-alanine ligase A					1942	hypothetical protein
	1721	Methyl-accepting chemotaxis protein McpS					1943	Outer membrane protein assembly factor BamB
	1741	Lectin A					1944	GTPase Der
	1741	Serine hydroxymethyltransferase					1946	Omega-amidase YafV
	1742	hypothetical protein					1953	Lysine/ornithine decarboxylase
	1743	hypothetical protein					1955	DNA topoisomerase 1
	1744	Energy-dependent translational throttle protein EttA					1958	Aconitate hydratase A
	1751	Gamma-glutamyl phosphate reductase					1958	Osmoprotectant import ATP-binding protein OsmV
	1755	hypothetical protein					1960	Osmoprotectant-binding protein OsmX
	1756	Xanthine phosphoribosyltransferase					1963	Spermidine-binding periplasmic protein SpuE
	1757	Cytosol non-specific dipeptidase					1973	Porin D
	1763	Na(+)-translocating NADH-quinone reductase subunit C					1974	Periplasmic dipeptide transport protein
	1767	Putative glutamine amidotransferase YafJ					1975	Periplasmic dipeptide transport protein
	1768	Phosphoheptose isomerase					1976	hypothetical protein
	1770	Omega-amidase YafV					1978	Photosynthetic apparatus regulatory protein RegA
	1774	Glutathione-binding protein GsiB					1984	Aspartyl/glutamyl-tRNA(Asn/Gln) amidotransferase subunit B
	1777	Glc operon transcriptional activator					1985	Glutamyl-tRNA(Gln) amidotransferase subunit A
	1790	50S ribosomal protein L25					1986	Glutamyl-tRNA(Gln) amidotransferase subunit C
	1791	Ribose-phosphate pyrophosphokinase					1987	Cell shape-determining protein MreB
	1794	Outer-membrane lipoprotein LolB					1994	Metalloprotease TldD
	1810	Uracil phosphoribosyltransferase					1995	hypothetical protein
	1813	Ribosome-binding ATPase YchF					1996	Metalloprotease PmbA
	1814	Malate:quinone oxidoreductase					1998	Fumarate hydratase class II
	1814	Peptidyl-tRNA hydrolase					2003	hypothetical protein
	1818	Ribose-phosphate pyrophosphokinase					2003	RNase adapter protein RapZ
	1820	Outer-membrane lipoprotein LolB					2004	Nitrogen regulatory protein
	1826	2-dehydro-3-deoxyphosphooctonate aldolase					2006	RNA polymerase sigma-54 factor
	1828	hypothetical protein					2007	Lipopolysaccharide export system ATP-binding protein LptB
	1828	Putative cation transport regulator ChaB					2008	Lipopolysaccharide export system protein LptA
	1829	putative protein					2010	3-deoxy-D-manno-octulosonate 8-phosphate phosphatase KdsC
	1832	Protein YchN					2014	Intermembrane phospholipid transport system binding protein MlaD
	1833	Nitrate regulatory protein					2015	Intermembrane phospholipid transport system binding protein MlaC
	1834	Nitrate/nitrite binding protein NrtA					2018	UDP-N-acetylglucosamine 1-carboxyvinyltransferase
	1834	putative lipoprotein YiaD					2019	ATP phosphoribosyltransferase
	1835	Bicarbonate transport system permease protein CmpB					2020	Histidinol dehydrogenase
	1836	Bicarbonate transport ATP-binding protein CmpC					2021	Histidinol-phosphate aminotransferase
	1837	Nitric oxide reductase FlRd-NAD(+) reductase					2021	hypothetical protein
	1837	Thioredoxin/glutathione peroxidase BtuE					2025	hypothetical protein
	1840	Nitrate/nitrite response regulator protein NarL					2027	Nucleoid-associated protein YejK
	1843	Respiratory nitrate reductase 1 alpha chain					2028	DNA-binding protein HU 1
	1844	Respiratory nitrate reductase 1 beta chain					2030	Valine--tRNA ligase
	1846	Respiratory nitrate reductase 1 gamma chain					2032	Bifunctional polyhydroxybutyrate synthase / ABC transporter periplasmic binding protein
	1865	UTP--glucose-1-phosphate uridylyltransferase					2033	Cytosol aminopeptidase
	1866	DNA-binding protein H-NS					2034	Lipopolysaccharide export system permease protein LptF
	1867	Thymidine kinase					2035	Lipopolysaccharide export system permease protein LptG
	1868	Aldehyde-alcohol dehydrogenase					2036	Gamma-aminobutyraldehyde dehydrogenase
	1870	Periplasmic oligopeptide-binding protein					2037	Major cold shock protein CspA
	1879	hypothetical protein					2038	Aminomethyltransferase
	1880	Protein YciI					2043	hypothetical protein
	1882	putative acyl-CoA thioester hydrolase					2044	Carbamate kinase 1
	1886	Outer membrane protein W					2045	Ornithine carbamoyltransferase, catabolic
	1904	Phosphate regulon transcriptional regulatory protein PhoB					2046	Arginine deiminase
	1912	2-succinyl-6-hydroxy-2,4-cyclohexadiene-1-carboxylate synthase					2049	Formyl-CoA:oxalate CoA-transferase
	1924	putative oxidoreductase YtbE					2055	hypothetical protein
	1933	Chaperone protein HscA					2059	dCTP deaminase
	1937	Tryptophan synthase alpha chain					2060	Cold shock protein CapB
	1938	Tryptophan synthase beta chain					2061	Iron-sulfur cluster carrier protein
	1939	Tryptophan biosynthesis protein TrpCF					2062	Methionine--tRNA ligase
	1940	Bifunctional protein TrpGD					2071	Argininosuccinate synthase
	1941	Anthranilate synthase component 1					2071	Respiratory nitrate reductase 2 alpha chain
	1943	putative protein YciO					2072	Peptidoglycan-associated lipoprotein
	1950	Ribosomal large subunit pseudouridine synthase B					2073	Dihydroorotase
	1953	putative protease SohB					2074	Ribonuclease T
	1955	DNA topoisomerase 1					2075	Alkyl hydroperoxide reductase C
	1956	HTH-type transcriptional regulator CysB					2077	Bacterioferritin
	1958	Aconitate hydratase A					2078	Glutaredoxin 4
	1958	Osmoprotectant import ATP-binding protein OsmV					2080	Ornithine carbamoyltransferase 1, anabolic
	1960	Osmoprotectant-binding protein OsmX					2084	Glycerol kinase
	1961	Lipopolysaccharide assembly protein A					2086	Alcohol dehydrogenase, propanol-preferring
	1965	Osmotically-inducible lipoprotein B					2088	Glutamate/aspartate import solute-binding protein
	1966	Glucitol operon repressor					2088	NAD-dependent malic enzyme
	1967	hypothetical protein					2091	Glutamine transport ATP-binding protein GlnQ
	1970	Exoribonuclease 2					2092	C4-dicarboxylate transport sensor protein DctB
	1972	Enoyl-[acyl-carrier-protein] reductase [NADH] FabI					2101	hypothetical protein
	1975	Periplasmic dipeptide transport protein					2103	hypothetical protein
	1984	Aspartyl/glutamyl-tRNA(Asn/Gln) amidotransferase subunit B					2103	putative D,D-dipeptide-binding periplasmic protein DdpA
	1984	Phage shock protein A					2105	NADPH-dependent ferric-chelate reductase
	1985	Phage shock protein B					2110	Quinoprotein glucose dehydrogenase
	1987	Cell shape-determining protein MreB					2122	Signal peptidase I
	1999	HTH-type transcriptional repressor PurR					2123	Elongation factor 4
	2002	Transcriptional regulatory protein TyrR					2124	Periplasmic serine endoprotease DegP
	2003	hypothetical protein					2125	Sigma factor AlgU regulatory protein MucB
	2004	Thiol peroxidase					2126	Sigma factor AlgU negative regulatory protein
	2007	Periplasmic murein peptide-binding protein					2127	RNA polymerase sigma-H factor
	2009	Putative cysteine protease YraA					2128	L-aspartate oxidase
	2020	hypothetical protein					2130	FAD assembly factor SdhE
	2021	hypothetical protein					2147	Fatty acid oxidation complex subunit alpha
	2030	Valine--tRNA ligase					2165	Alpha-ketoglutarate permease
	2032	Bifunctional polyhydroxybutyrate synthase / ABC transporter periplasmic binding protein					2173	hypothetical protein
	2033	Cytosol aminopeptidase					2177	Oxaloacetate decarboxylase
	2036	Gamma-aminobutyraldehyde dehydrogenase					2180	putative efflux pump periplasmic linker TtgA
	2038	Aminomethyltransferase					2181	putative efflux pump membrane transporter TtgB
	2041	Periplasmic dipeptide transport protein					2187	3-oxoadipate enol-lactonase 2
	2042	putative protein YdcY					2188	3-carboxy-cis,cis-muconate cycloisomerase
	2044	Carbamate kinase 1					2193	Aliphatic amidase expression-regulating protein
	2045	Ornithine carbamoyltransferase, catabolic					2198	Methyl-accepting chemotaxis protein McpG
	2046	Arginine deiminase					2203	Formyltetrahydrofolate deformylase
	2046	NADPH-dependent curcumin reductase					2204	hypothetical protein
	2047	HTH-type transcriptional regulator McbR					2208	Pyruvate kinase II
	2048	Fe(3+) dicitrate transport protein FecA					2210	Fumarate hydratase class I, aerobic
	2063	Tautomerase PptA					2211	Protein/nucleic acid deglycase 2
	2065	Elongation factor G					2216	hypothetical protein
	2066	hypothetical protein					2220	Protein YciE
	2070	Respiratory nitrate reductase 2 beta chain					2223	hypothetical protein
	2071	Argininosuccinate synthase					2226	Nicotinamide-nucleotide amidohydrolase PncC
	2071	Respiratory nitrate reductase 2 alpha chain					2227	Superoxide dismutase [Fe]
	2086	Alcohol dehydrogenase, propanol-preferring					2229	hypothetical protein
	2088	Glutamate/aspartate import solute-binding protein					2233	hypothetical protein
	2088	NAD-dependent malic enzyme					2234	S-(hydroxymethyl)glutathione dehydrogenase
	2091	Glutamine transport ATP-binding protein GlnQ					2243	60 kDa chaperonin
	2094	Peroxiredoxin OsmC					2244	10 kDa chaperonin
	2101	hypothetical protein					2246	hypothetical protein
	2103	putative D,D-dipeptide-binding periplasmic protein DdpA					2247	hypothetical protein
	2123	Elongation factor 4					2252	hypothetical protein
	2126	Sigma factor AlgU negative regulatory protein					2258	Arginine biosynthesis bifunctional protein ArgJ
	2128	L-aspartate oxidase					2259	Protein translocase subunit SecA
	2128	Ribonuclease BN					2261	UDP-3-O-acyl-N-acetylglucosamine deacetylase
	2131	1,4-alpha-glucan branching enzyme GlgB					2262	Cell division protein FtsZ
	2132	Maltooligosyl trehalose synthase					2263	Cell division protein FtsA
	2133	Glycogen operon protein GlgX					2265	D-alanine--D-alanine ligase
	2169	hypothetical protein					2266	UDP-N-acetylmuramate--L-alanine ligase
	2180	putative efflux pump periplasmic linker TtgA					2267	UDP-N-acetylglucosamine--N-acetylmuramyl-(pentapeptide) pyrophosphoryl-undecaprenol N-acetylglucosamine transferase
	2192	hypothetical protein					2269	Adenylosuccinate synthetase
	2193	Aliphatic amidase expression-regulating protein					2269	UDP-N-acetylmuramoylalanine--D-glutamate ligase
	2204	hypothetical protein					2270	Phospho-N-acetylmuramoyl-pentapeptide-transferase
	2204	hypothetical protein					2271	UDP-N-acetylmuramoyl-tripeptide--D-alanyl-D-alanine ligase
	2205	Periplasmic dipeptide transport protein					2272	UDP-N-acetylmuramoyl-L-alanyl-D-glutamate--2,6-diaminopimelate ligase
	2206	Peptidase T					2275	Ribosomal RNA small subunit methyltransferase H
	2207	Tellurite methyltransferase					2276	Transcriptional regulator MraZ
	2211	Glucans biosynthesis protein D					2277	Ribosomal RNA small subunit methyltransferase I
	2212	Lysine/arginine/ornithine-binding periplasmic protein					2278	Penicillin-binding protein activator LpoA
	2213	Methionine aminotransferase					2281	hypothetical protein
	2218	Protein YciF					2282	putative lipoprotein YgdR
	2220	Protein YciE					2285	Ammonia monooxygenase gamma subunit
	2221	Manganese catalase					2287	Ubiquinol-cytochrome c reductase iron-sulfur subunit
	2223	hypothetical protein					2288	30S ribosomal protein S9
	2225	3-phenylpropionate-dihydrodiol/cinnamic acid-dihydrodiol dehydrogenase					2289	50S ribosomal protein L13
	2226	Nicotinamide-nucleotide amidohydrolase PncC					2290	Protein tas
	2227	Superoxide dismutase [Fe]					2293	hypothetical protein
	2229	hypothetical protein					2295	hypothetical protein
	2229	Protein YgiW					2301	Bifunctional enzyme CysN/CysC
	2230	putative oxidoreductase YghA					2302	Sulfate adenylyltransferase subunit 2
	2234	S-(hydroxymethyl)glutathione dehydrogenase					2303	GTP cyclohydrolase 1 type 2
	2236	hypothetical protein					2305	Glutamine transport ATP-binding protein GlnQ
	2239	hypothetical protein					2307	hypothetical protein
	2243	60 kDa chaperonin					2308	Putative amino-acid ABC transporter-binding protein YhdW
	2244	10 kDa chaperonin					2314	hypothetical protein
	2250	Glyceraldehyde-3-phosphate dehydrogenase					2315	hypothetical protein
	2252	hypothetical protein					2346	Glyoxylate/hydroxypyruvate reductase B
	2255	Catechol O-methyltransferase					2358	hypothetical protein
	2259	Bifunctional NAD(P)H-hydrate repair enzyme Nnr					2361	hypothetical protein
	2259	Protein translocase subunit SecA					2365	hypothetical protein
	2262	Cell division protein FtsZ					2374	putative protein
	2266	Modulator of FtsH protease HflK					2375	Blue-light photoreceptor
	2267	Modulator of FtsH protease HflC					2381	hypothetical protein
	2269	Adenylosuccinate synthetase					2384	Enoyl-[acyl-carrier-protein] reductase [NADH]
	2271	Ribonuclease R					2387	hypothetical protein
	2272	23S rRNA (guanosine-2-O-)-methyltransferase RlmB					2388	Acetyl-CoA acetyltransferase
	2274	Putative acyl-CoA dehydrogenase AidB					2389	5-methyltetrahydropteroyltriglutamate--homocysteine methyltransferase
	2277	Lipoprotein BsmA					2394	Branched-chain-amino-acid aminotransferase
	2278	Penicillin-binding protein activator LpoA					2397	Cysteine--tRNA ligase
	2281	hypothetical protein					2398	Glutamine--tRNA ligase
	2285	Ammonia monooxygenase gamma subunit					2399	Peptidyl-prolyl cis-trans isomerase cyp18
	2288	30S ribosomal protein S6					2411	Pyruvate dehydrogenase complex repressor
	2290	30S ribosomal protein S18					2425	Sensor histidine kinase RcsC
	2291	50S ribosomal protein L9					2430	hypothetical protein
	2293	hypothetical protein					2444	Outer membrane lipoprotein Blc
	2294	FKBP-type 22 kDa peptidyl-prolyl cis-trans isomerase					2452	Exodeoxyribonuclease III
	2295	D-serine/D-alanine/glycine transporter					2472	Zinc-type alcohol dehydrogenase-like protein
	2300	Quinone oxidoreductase 2					2473	HTH-type transcriptional regulator DmlR
	2302	2,3-cyclic-nucleotide 2-phosphodiesterase/3-nucleotidase					2486	hypothetical protein
	2303	3(2),5-bisphosphate nucleotidase CysQ					2488	2,5-diketo-D-gluconic acid reductase B
	2304	putative protein YtfJ					2495	HTH-type transcriptional regulator YjiE
	2305	Glutamine transport ATP-binding protein GlnQ					2505	hypothetical protein
	2307	hypothetical protein					2506	Acrylyl-CoA reductase AcuI
	2308	Putative amino-acid ABC transporter-binding protein YhdW					2517	Phosphopentomutase
	2313	Peptide methionine sulfoxide reductase MsrA					2518	Purine nucleoside phosphorylase DeoD-type
	2314	Translocation and assembly module subunit TamA					2528	Guanine deaminase
	2315	Translocation and assembly module subunit TamB					2531	Beta-ketothiolase BktB
	2316	Gamma-glutamylcyclotransferase family protein ytfP					2532	3-hydroxybutyryl-CoA dehydrogenase
	2319	Inorganic pyrophosphatase					2533	Energy-dependent translational throttle protein EttA
	2320	ABC transporter periplasmic-binding protein YtfQ					2534	Soluble lytic murein transglycosylase
	2326	Fructose-1,6-bisphosphatase class 1					2543	Aerobic respiration control protein ArcA
	2329	Metalloprotease PmbA					2545	(R)-benzylsuccinyl-CoA dehydrogenase
	2330	Soluble cytochrome b562					2550	Oxygen-insensitive NAD(P)H nitroreductase
	2354	2-iminobutanoate/2-iminopropanoate deaminase					2551	Transaldolase B
	2356	Aspartate carbamoyltransferase catalytic subunit					2556	Chaperone protein DnaK
	2369	Regulator of ribonuclease activity B					2557	Disulfide-bond oxidoreductase YghU
	2384	Enoyl-[acyl-carrier-protein] reductase [NADH]					2559	Glutamyl-tRNA(Gln) amidotransferase subunit A, chloroplastic/mitochondrial
	2394	Branched-chain-amino-acid aminotransferase					2561	Phenylserine dehydratase
	2398	Glutamine--tRNA ligase					2562	hypothetical protein
	2399	hypothetical protein					2564	Carboxynorspermidine synthase
	2402	hypothetical protein					2570	Malate:quinone oxidoreductase
	2411	Pyruvate dehydrogenase complex repressor					2573	Ferric-pseudobactin BN7/BN8 receptor
	2418	putative protein YjhP					2574	4-hydroxy-tetrahydrodipicolinate reductase
	2425	Sensor histidine kinase RcsC					2575	Carbamoyl-phosphate synthase small chain
	2438	ATP-dependent Clp protease proteolytic subunit					2576	Carbamoyl-phosphate synthase large chain
	2457	hypothetical protein					2601	3-oxoacyl-[acyl-carrier-protein] reductase FabG
	2460	Succinate-semialdehyde dehydrogenase [NADP(+)] 1					2603	hypothetical protein
	2464	P-loop guanosine triphosphatase YjiA					2607	hypothetical protein
	2466	Pyruvate/proton symporter BtsT					2612	Acetyltransferase YpeA
	2488	Organic hydroperoxide resistance protein OhrB					2624	hypothetical protein
	2509	Osmotically-inducible protein Y					2629	Modulator of FtsH protease YccA
	2515	Deoxyribose-phosphate aldolase					2632	GMP reductase
	2516	Thymidine phosphorylase					2643	Pyruvate dehydrogenase E1 component
	2517	Phosphopentomutase					2644	Dihydrolipoyllysine-residue acetyltransferase component of pyruvate dehydrogenase complex
	2518	Purine nucleoside phosphorylase DeoD-type					2645	Dihydrolipoyl dehydrogenase
	2528	Phosphoserine phosphatase					2648	Siroheme synthase
	2531	Zinc-type alcohol dehydrogenase-like protein					2649	Aconitate hydratase B
	2533	Energy-dependent translational throttle protein EttA					2649	Serine--tRNA ligase
	2534	Soluble lytic murein transglycosylase					2652	Outer-membrane lipoprotein carrier protein
	2537	Adenosylcobalamin/alpha-ribazole phosphatase					2656	Translation initiation factor IF-1
	2538	Right origin-binding protein					2657	ATP-dependent Clp protease ATP-binding subunit ClpA
	2539	hypothetical protein					2659	Cold shock-like protein CspD
	2543	Aerobic respiration control protein ArcA					2660	Isocitrate dehydrogenase [NADP]
	2545	Bifunctional aspartokinase/homoserine dehydrogenase 1					2661	Isocitrate dehydrogenase [NADP]
	2546	Homoserine kinase					2663	tRNA-specific 2-thiouridylase MnmA
	2547	Threonine synthase					2665	Adenylosuccinate lyase
	2551	Transaldolase B					2677	Short-chain-enoyl-CoA hydratase
	2556	Chaperone protein DnaK					2682	5-methylthioadenosine/S-adenosylhomocysteine nucleosidase
	2557	Chaperone protein DnaJ					2684	N-carbamoyl-L-amino-acid hydrolase
	2557	Disulfide-bond oxidoreductase YghU					2684	Periplasmic serine endoprotease DegP
	2560	30S ribosomal protein S20					2685	putative allantoin permease
	2562	Isoleucine--tRNA ligase					2686	D-hydantoinase/dihydropyrimidinase
	2570	Malate:quinone oxidoreductase					2690	30S ribosomal protein S2
	2574	4-hydroxy-tetrahydrodipicolinate reductase					2691	Elongation factor Ts
	2575	Carbamoyl-phosphate synthase small chain					2697	Trehalase
	2576	Carbamoyl-phosphate synthase large chain					2698	Outer membrane protein assembly factor BamA
	2577	putative lipoprotein YgdR					2699	6-phosphogluconate dehydrogenase, NAD(+)-dependent, decarboxylating
	2579	Glutathione-regulated potassium-efflux system protein KefC					2707	Constitutive lysine decarboxylase
	2585	Chaperone SurA					2711	hypothetical protein
	2586	LPS-assembly protein LptD					2713	hypothetical protein
	2589	RNA polymerase-associated protein RapA					2715	Hydroperoxy fatty acid reductase gpx1
	2598	Thiamine-binding periplasmic protein					2715	Proline--tRNA ligase
	2602	3-isopropylmalate dehydratase small subunit 1					2716	Peptide methionine sulfoxide reductase MsrB
	2604	3-isopropylmalate dehydrogenase					2717	Glutamate-pyruvate aminotransferase AlaA
	2605	2-isopropylmalate synthase					2721	ATP-dependent RNA helicase DeaD
	2607	Acetolactate synthase isozyme 3 large subunit					2729	Organic hydroperoxide resistance protein OhrB
	2608	Acetolactate synthase isozyme 3 small subunit					2730	Elongation factor P
	2609	Catabolite repressor/activator					2735	Cyclic-di-GMP-binding biofilm dispersal mediator protein
	2610	Transcriptional regulator MraZ					2744	hypothetical protein
	2611	Ribosomal RNA small subunit methyltransferase H					2754	Coagulase/fibrinolysin
	2614	UDP-N-acetylmuramoyl-L-alanyl-D-glutamate--2,6-diaminopimelate ligase					2755	Acireductone dioxygenase
	2615	UDP-N-acetylmuramoyl-tripeptide--D-alanyl-D-alanine ligase					2757	Chorismate synthase
	2619	UDP-N-acetylglucosamine--N-acetylmuramyl-(pentapeptide) pyrophosphoryl-undecaprenol N-acetylglucosamine transferase					2760	50S ribosomal protein L3 glutamine methyltransferase
	2620	UDP-N-acetylmuramate--L-alanine ligase					2761	Streptothricin hydrolase
	2621	D-alanine--D-alanine ligase B					2764	GTP cyclohydrolase 1
	2623	Cell division protein FtsA					2770	Putative alkyl/aryl-sulfatase YjcS
	2624	Cell division protein FtsZ					2773	Putative NADP-dependent oxidoreductase YfmJ
	2627	Protein translocase subunit SecA					2777	hypothetical protein
	2632	GMP reductase					2778	Glucose-1-phosphate thymidylyltransferase 1
	2638	Protein AmpE					2780	dTDP-glucose 4,6-dehydratase
	2641	Aromatic amino acid transport protein AroP					2781	dTDP-4-dehydrorhamnose 3,5-epimerase
	2643	Pyruvate dehydrogenase E1 component					2790	UTP--glucose-1-phosphate uridylyltransferase
	2644	Dihydrolipoyllysine-residue acetyltransferase component of pyruvate dehydrogenase complex					2792	N,N-diacetyllegionaminic acid synthase
	2645	Dihydrolipoyl dehydrogenase					2793	GDP/UDP-N,N-diacetylbacillosamine 2-epimerase (hydrolyzing)
	2649	Aconitate hydratase B					2794	Putative pyridoxal phosphate-dependent aminotransferase EpsN
	2652	Polyamine aminopropyltransferase					2795	dTDP-glucose 4,6-dehydratase
	2654	Blue copper oxidase CueO					2802	Integration host factor subunit beta
	2655	Quinoprotein glucose dehydrogenase					2803	30S ribosomal protein S1
	2656	Translation initiation factor IF-1					2804	Cytidylate kinase
	2658	putative ABC transporter ATP-binding protein YadG					2805	3-phosphoshikimate 1-carboxyvinyltransferase
	2660	Isocitrate dehydrogenase [NADP]					2806	Bifunctional chorismate mutase/prephenate dehydratase
	2661	Isocitrate dehydrogenase [NADP]					2807	Phosphoserine aminotransferase
	2663	Pantothenate synthetase					2808	DNA gyrase subunit A
	2663	tRNA-specific 2-thiouridylase MnmA					2810	5-deoxyadenosine deaminase
	2665	Adenylosuccinate lyase					2811	Ubiquinone biosynthesis O-methyltransferase
	2666	Poly(A) polymerase I					2812	N-acetylmuramic acid 6-phosphate phosphatase
	2668	RNA polymerase-binding transcription factor DksA					2820	hypothetical protein
	2672	Penicillin-binding protein 1B					2821	Fumarate hydratase class II
	2673	Ferrichrome outer membrane transporter/phage receptor					2823	Polyphosphate:AMP phosphotransferase
	2677	Glutamate-1-semialdehyde 2,1-aminomutase					2827	hypothetical protein
	2677	Short-chain-enoyl-CoA hydratase					2828	hypothetical protein
	2682	5-methylthioadenosine/S-adenosylhomocysteine nucleosidase					2841	hypothetical protein
	2684	N-carbamoyl-L-amino-acid hydrolase					2848	Septum site-determining protein MinC
	2684	Periplasmic serine endoprotease DegP					2849	Septum site-determining protein MinD
	2686	hypothetical protein					2850	Cell division topological specificity factor
	2687	2,3,4,5-tetrahydropyridine-2,6-dicarboxylate N-succinyltransferase					2851	Dual-specificity RNA pseudouridine synthase RluA
	2689	Methionine aminopeptidase					2852	putative M18 family aminopeptidase 2
	2690	30S ribosomal protein S2					2857	hypothetical protein
	2691	Elongation factor Ts					2862	Phthiocerol synthesis polyketide synthase type I PpsC
	2692	Uridylate kinase					2863	Tail-specific protease
	2693	Ribosome-recycling factor					2865	hypothetical protein
	2698	Outer membrane protein assembly factor BamA					2867	hypothetical protein
	2699	Chaperone protein Skp					2868	HTH-type transcriptional regulator GbpR
	2702	Acyl-[acyl-carrier-protein]--UDP-N-acetylglucosamine O-acyltransferase					2869	Nitrite reductase (NADH) small subunit
	2706	Acetyl-coenzyme A carboxylase carboxyl transferase subunit alpha					2869	Protein YdgA
	2707	Constitutive lysine decarboxylase					2870	Nitrite reductase [NAD(P)H]
	2710	Protein rof					2871	Periplasmic nitrate reductase
	2711	hypothetical protein					2874	hypothetical protein
	2714	Lipoprotein NlpE					2875	Chaperone protein HscC
	2715	Proline--tRNA ligase					2878	Recombination-associated protein RdgC
	2717	Outer membrane lipoprotein RcsF					2891	Putative outer membrane protein
	2718	D-methionine-binding lipoprotein MetQ					2893	Outer membrane lipoprotein SlyB
	2719	D-methionine transport system permease protein MetI					2908	Corrinoid adenosyltransferase
	2720	Methionine import ATP-binding protein MetN					2909	Superoxide dismutase [Fe]
	2725	2-hydroxypropyl-CoM lyase					2918	hypothetical protein
	2729	Organic hydroperoxide resistance protein OhrB					2919	Phosphoribosylformylglycinamidine cyclo-ligase
	2754	Coagulase/fibrinolysin					2921	hypothetical protein
	2755	Protein YrdA					2923	hypothetical protein
	2757	Chorismate synthase					2925	GTP pyrophosphokinase
	2768	Bifunctional protein PaaZ					2930	Signal transduction histidine-protein kinase BarA
	2770	Putative alkyl/aryl-sulfatase YjcS					2931	D-lactate dehydrogenase
	2772	Phenylacetaldehyde dehydrogenase					2932	hypothetical protein
	2778	D-lactate dehydrogenase					2935	putative protein YfgD
	2780	dTDP-glucose 4,6-dehydratase					2936	NAD(P)H dehydrogenase (quinone)
	2788	Dipeptidyl carboxypeptidase					2939	Pyruvate kinase I
	2789	NADP-dependent 3-hydroxy acid dehydrogenase YdfG					2940	Major outer membrane lipoprotein Lpp 1
	2790	UTP--glucose-1-phosphate uridylyltransferase					2943	Sensor protein PhoQ
	2798	hypothetical protein					2945	hypothetical protein
	2799	Spermidine N(1)-acetyltransferase					2946	hypothetical protein
	2802	hypothetical protein					2950	hypothetical protein
	2802	Integration host factor subunit beta					2952	Ribonucleoside-diphosphate reductase subunit beta
	2803	30S ribosomal protein S1					2957	Acetolactate synthase
	2808	DNA gyrase subunit A					2965	3-hydroxy-3-isohexenylglutaryl-CoA/hydroxy-methylglutaryl-CoA lyase
	2811	Ubiquinone biosynthesis O-methyltransferase					2969	Phosphoenolpyruvate synthase
	2819	Osmoprotectant-binding protein OsmX					2972	putative oxidoreductase YgfF
	2821	Fumarate hydratase class II					2983	hypothetical protein
	2849	Septum site-determining protein MinD					2985	5-oxoprolinase subunit A
	2855	Universal stress protein E					2988	Carbamoyl-phosphate synthase large chain
	2856	NAD(P) transhydrogenase subunit beta					2991	Phenylalanine--tRNA ligase beta subunit
	2857	NAD(P) transhydrogenase subunit alpha					2994	Protein/nucleic acid deglycase HchA
	2858	Protein YdgH					2996	4-hydroxyphenylpyruvate dioxygenase
	2863	Tail-specific protease					2996	Threonine--tRNA ligase
	2866	Fumarate hydratase class II					3009	Catalase HPII
	2867	Fumarate hydratase class I, aerobic					3009	putative oxidoreductase/MSMEI_2347
	2867	hypothetical protein					3024	2-hydroxychromene-2-carboxylate isomerase
	2868	Mannose-6-phosphate isomerase					3025	3-oxoacyl-[acyl-carrier-protein] reductase FabG
	2869	Protein YdgA					3026	Succinylornithine transaminase
	2870	Nitrite reductase [NAD(P)H]					3036	Superoxide dismutase [Cu-Zn]
	2887	Glutathione S-transferase GstA					3041	Protease 4
	2889	Tyrosine--tRNA ligase					3047	Glyceraldehyde-3-phosphate dehydrogenase A
	2890	Pyridoxine/pyridoxamine 5-phosphate oxidase					3051	hypothetical protein
	2893	Outer membrane lipoprotein SlyB					3068	Sensor histidine kinase RcsC
	2895	Transcriptional regulator SlyA					3072	hypothetical protein
	2899	Superoxide dismutase [Cu-Zn]					3072	Isocitrate dehydrogenase [NADP]
	2900	Oxidoreductase YdhF					3077	Adenylosuccinate lyase
	2904	N-ethylmaleimide reductase					3086	hypothetical protein
	2905	Lactoylglutathione lyase					3095	Pyrimidine/purine nucleotide 5-monophosphate nucleosidase
	2907	Glutaredoxin 4					3096	Bifunctional purine biosynthesis protein PurH
	2909	Superoxide dismutase [Fe]					3099	DNA-binding protein HU-alpha
	2912	HTH-type transcriptional repressor PurR					3099	hypothetical protein
	2915	Cyclopropane-fatty-acyl-phospholipid synthase					3105	Phosphomethylpyrimidine synthase
	2916	Riboflavin synthase					3108	putative acyl-CoA dehydrogenase fadE25
	2921	Carbonic anhydrase 1					3113	hypothetical protein
	2921	hypothetical protein					3114	DNA-directed RNA polymerase subunit beta
	2922	hypothetical protein					3115	DNA-directed RNA polymerase subunit beta
	2925	GTP pyrophosphokinase					3116	50S ribosomal protein L7/L12
	2928	ABC transporter glutamine-binding protein GlnH					3117	50S ribosomal protein L10
	2933	Methionine-binding lipoprotein MetQ					3118	50S ribosomal protein L1
	2939	Pyruvate kinase I					3119	50S ribosomal protein L11
	2940	Major outer membrane lipoprotein Lpp 1					3122	Elongation factor Tu 1
	2941	putative L,D-transpeptidase YnhG					3128	Vitamin B12 import ATP-binding protein BtuD
	2946	FeS cluster assembly protein SufB					3130	Catalase-peroxidase
	2946	hypothetical protein					3132	Periplasmic dipeptide transport protein
	2950	hypothetical protein					3142	hypothetical protein
	2965	putative protein					3144	Tryptophan decarboxylase
	2969	Phosphoenolpyruvate synthase					3146	putative transcriptional regulatory protein
	2970	Phosphoenolpyruvate synthase regulatory protein					3160	hypothetical protein
	2971	Phospho-2-dehydro-3-deoxyheptonate aldolase, Trp-sensitive					3169	Cytosine deaminase
	2972	putative oxidoreductase YgfF					3180	Aldehyde dehydrogenase B
	2984	Protein adenylyltransferase SelO					3182	Malto-oligosyltrehalose trehalohydrolase
	2988	Thioredoxin/glutathione peroxidase BtuE					3184	hypothetical protein
	2990	Integration host factor subunit alpha					3185	hypothetical protein
	2991	Phenylalanine--tRNA ligase beta subunit					3186	Glycogen operon protein GlgX
	2992	Phenylalanine--tRNA ligase alpha subunit					3189	1,4-alpha-glucan branching enzyme GlgB
	2993	50S ribosomal protein L20					3190	Glucosamine kinase
	2994	Protein/nucleic acid deglycase HchA					3191	Alpha-1,4-glucan:maltose-1-phosphate maltosyltransferase 2
	2995	Translation initiation factor IF-3					3191	L-lactate permease
	2996	4-hydroxyphenylpyruvate dioxygenase					3193	L-lactate dehydrogenase
	2996	Threonine--tRNA ligase					3197	Methylmalonyl-CoA carboxyltransferase 12S subunit
	3000	ATP-dependent 6-phosphofructokinase isozyme 2					3199	Acetyl-/propionyl-coenzyme A carboxylase alpha chain
	3002	putative ketoamine kinase					3206	hypothetical protein
	3004	Hexitol phosphatase B					3211	Phytochrome-like protein cph1
	3007	L-cystine uptake protein TcyP					3212	Response regulator rcp1
	3009	Catalase HPII					3224	50S ribosomal protein L28
	3016	Osmotically-inducible putative lipoprotein OsmE					3224	hypothetical protein
	3017	NH(3)-dependent NAD(+) synthetase					3228	Aconitate hydratase B
	3020	Periplasmic chaperone Spy					3229	Citrate/2-methylcitrate dehydratase
	3023	N-succinylarginine dihydrolase					3230	2-methyl-aconitate isomerase
	3024	N-succinylglutamate 5-semialdehyde dehydrogenase					3231	Aconitate hydratase A
	3025	Arginine N-succinyltransferase					3232	2-methylcitrate synthase
	3026	Succinylornithine transaminase					3233	2-methylisocitrate lyase
	3027	Exodeoxyribonuclease III					3235	hypothetical protein
	3037	NADP-specific glutamate dehydrogenase					3236	hypothetical protein
	3040	Putative NAD(P)H nitroreductase YdjA					3237	hypothetical protein
	3041	Protease 4					3239	Phosphoadenosine phosphosulfate reductase
	3047	Glyceraldehyde-3-phosphate dehydrogenase A					3240	HTH-type transcriptional regulator CysB
	3048	Putative glucose-6-phosphate 1-epimerase					3242	2-dehydropantoate 2-reductase
	3050	MltA-interacting protein					3243	Phospho-2-dehydro-3-deoxyheptonate aldolase, Tyr-sensitive
	3051	hypothetical protein					3244	hypothetical protein
	3068	Sensor histidine kinase RcsC					3245	hypothetical protein
	3072	Isocitrate dehydrogenase [NADP]					3246	hypothetical protein
	3077	Adenylosuccinate lyase					3248	Esterase TesA
	3080	Protein YqjC					3249	putative ABC transporter ATP-binding protein YknY
	3096	Bifunctional purine biosynthesis protein PurH					3250	hypothetical protein
	3097	Phosphoribosylamine--glycine ligase					3259	hypothetical protein
	3099	DNA-binding protein HU-alpha					3260	hypothetical protein;07078 hypothetical protein
	3105	Phosphomethylpyrimidine synthase					3261	putative NTE family protein
	3106	Thiamine-phosphate synthase					3262	Peptidyl-prolyl cis-trans isomerase D
	3107	Sulfur carrier protein ThiS adenylyltransferase					3263	DNA-binding protein HU-beta
	3113	hypothetical protein					3264	Lon protease
	3114	DNA-directed RNA polymerase subunit beta					3265	ATP-dependent Clp protease ATP-binding subunit ClpX
	3115	DNA-directed RNA polymerase subunit beta					3266	ATP-dependent Clp protease proteolytic subunit
	3116	50S ribosomal protein L7/L12					3267	Trigger factor
	3117	50S ribosomal protein L10					3275	Bifunctional protein FolD protein
	3118	50S ribosomal protein L1					3300	Methyl-accepting chemotaxis protein McpA
	3119	50S ribosomal protein L11					3320	DNA gyrase subunit B
	3120	Transcription termination/antitermination protein NusG					3323	Chromosomal replication initiator protein DnaA
	3122	Elongation factor Tu 1					3324	Transaldolase
	3128	Vitamin B12 import ATP-binding protein BtuD					3328	hypothetical protein
	3129	Dipeptide transport ATP-binding protein DppD					3329	Intermembrane phospholipid transport system lipoprotein MlaA
	3132	Periplasmic dipeptide transport protein					3332	NADPH-dependent 7-cyano-7-deazaguanine reductase
	3145	Glyoxylate/hydroxypyruvate reductase B					3337	Lipoprotein-releasing system ATP-binding protein LolD
	3150	Glycine--tRNA ligase beta subunit					3339	hypothetical protein
	3151	Glycine--tRNA ligase alpha subunit					3340	Glycerophosphodiester phosphodiesterase, cytoplasmic
	3180	Aldehyde dehydrogenase B					3341	ATP synthase subunit beta
	3183	putative GST-like protein YibF					3341	Soluble pyridine nucleotide transhydrogenase
	3187	PTS system mannitol-specific EIICBA component					3343	ATP synthase subunit alpha
	3190	Glucosamine kinase					3343	Glyceraldehyde-3-phosphate dehydrogenase-like protein
	3191	Alpha-1,4-glucan:maltose-1-phosphate maltosyltransferase 2					3344	Transcription-repair-coupling factor
	3193	L-lactate dehydrogenase					3347	Beta-hexosaminidase
	3196	Serine acetyltransferase					3350	LexA repressor
	3197	Glycerol-3-phosphate dehydrogenase [NAD(P)+]					3354	DNA topoisomerase 1
	3198	Protein-export protein SecB					3356	3-ketoacyl-CoA thiolase
	3199	Glutaredoxin 3					3357	Fatty acid oxidation complex subunit alpha
	3200	putative protein YibN					3360	Universal stress protein A
	3206	hypothetical protein					3361	ABC transporter ATP-binding protein uup
	3206	L-threonine 3-dehydrogenase					3364	2,5-dihydroxypyridine 5,6-dioxygenase
	3207	2-amino-3-ketobutyrate coenzyme A ligase					3371	Periplasmic oligopeptide-binding protein
	3208	ADP-L-glycero-D-manno-heptose-6-epimerase					3375	Integration host factor subunit alpha
	3213	O-antigen ligase					3376	Phenylalanine--tRNA ligase beta subunit
	3223	50S ribosomal protein L33;05026 50S ribosomal protein L33					3377	Phenylalanine--tRNA ligase alpha subunit
	3224	50S ribosomal protein L28					3378	50S ribosomal protein L20
	3226	Coenzyme A biosynthesis bifunctional protein CoaBC					3379	50S ribosomal protein L35
	3228	Aconitate hydratase B					3380	Translation initiation factor IF-3
	3229	Citrate/2-methylcitrate dehydratase					3381	Threonine--tRNA ligase
	3231	Aconitate hydratase A					3382	hypothetical protein
	3231	hypothetical protein					3383	Cold shock protein CapB
	3232	2-methylcitrate synthase					3387	Outer membrane protein A
	3234	Guanylate kinase					3393	Glutaminase-asparaginase
	3235	DNA-directed RNA polymerase subunit omega					3395	Ribosomal RNA large subunit methyltransferase K/L
	3236	Bifunctional (p)ppGpp synthase/hydrolase SpoT					3400	Gamma-glutamylputrescine oxidoreductase
	3240	HTH-type transcriptional regulator CysB					3406	Asparagine--tRNA ligase
	3241	hypothetical protein					3407	hypothetical protein
	3245	hypothetical protein					3408	Aspartate aminotransferase
	3248	Outer membrane lipoprotein Blc					3409	Alkyl hydroperoxide reductase subunit F
	3250	5-hydroxyisourate hydrolase					3410	Alkyl hydroperoxide reductase C
	3261	putative NTE family protein					3412	Chromosome partition protein MukB
	3264	Lon protease					3414	Glutathione amide reductase
	3265	ATP-dependent Clp protease ATP-binding subunit ClpX					3418	hypothetical protein
	3267	Trigger factor					3421	Nitronate monooxygenase
	3300	Methyl-accepting chemotaxis protein McpA					3424	Integration host factor subunit beta
	3309	Small heat shock protein IbpA					3425	30S ribosomal protein S1
	3320	DNA gyrase subunit B					3426	Translational regulator CsrA
	3322	Beta sliding clamp					3428	Phosphoserine aminotransferase
	3323	Chromosomal replication initiator protein DnaA					3432	Formate acetyltransferase 1
	3324	Transaldolase					3438	hypothetical protein
	3329	hypothetical protein					3443	Leucine-responsive regulatory protein
	3330	Quinone reductase					3448	Translation initiation factor IF-1
	3333	Phosphate-specific transport system accessory protein PhoU					3452	hypothetical protein
	3334	Phosphate import ATP-binding protein PstB					3454	Fe/S biogenesis protein NfuA
	3337	Phosphate-binding protein PstS					3456	hypothetical protein
	3338	Glutamine--fructose-6-phosphate aminotransferase [isomerizing]					3457	Methionine synthase
	3339	Bifunctional protein GlmU					3461	Sulfite reductase [ferredoxin]
	3340	ATP synthase epsilon chain					3491	GDP-mannose 6-dehydrogenase
	3341	ATP synthase subunit beta					3492	ABC transporter arginine-binding protein 1
	3342	ATP synthase gamma chain					3500	Putrescine-binding periplasmic protein
	3343	ATP synthase subunit alpha					3503	Oxygen-insensitive NADPH nitroreductase
	3343	Glyceraldehyde-3-phosphate dehydrogenase-like protein					3508	hypothetical protein
	3344	ATP synthase subunit delta					3510	Glycine cleavage system transcriptional activator
	3344	Transcription-repair-coupling factor					3514	Elongation factor G 2
	3345	ATP synthase subunit b					3517	hypothetical protein
	3346	ATP synthase subunit c					3518	Isocitrate lyase
	3350	LexA repressor					3521	NADH-quinone oxidoreductase subunit B
	3354	DNA topoisomerase 1					3522	NADH-quinone oxidoreductase subunit C/D
	3357	D-ribose pyranase					3523	NADH-quinone oxidoreductase subunit E
	3360	Ribose import binding protein RbsB					3524	NADH-quinone oxidoreductase subunit F
	3371	Periplasmic oligopeptide-binding protein					3525	Glutathione-binding protein GsiB
	3376	Phenylalanine--tRNA ligase beta subunit					3525	NADH-quinone oxidoreductase subunit G
	3377	Ribosomal RNA large subunit methyltransferase I					3527	NADH-quinone oxidoreductase subunit I
	3379	putative protein YccU					3530	NADH-quinone oxidoreductase subunit L
	3381	Threonine--tRNA ligase					3538	hypothetical protein
	3382	DNA helicase IV					3543	Aldose sugar dehydrogenase YliI
	3382	hypothetical protein					3544	hypothetical protein
	3383	Inner membrane protein YccF					3548	Ferric aerobactin receptor
	3384	Inner membrane protein YccS					3551	Outer membrane protein X
	3387	Outer membrane protein A					3555	Glutamine-binding periplasmic protein
	3390	3-hydroxydecanoyl-[acyl-carrier-protein] dehydratase					3555	Universal stress protein E
	3392	Intermembrane transport protein PqiB					3557	Acyl-CoA thioesterase 2
	3395	Ribosomal RNA large subunit methyltransferase K/L					3561	ATP-dependent RNA helicase RhlE
	3398	Dihydroorotate dehydrogenase (quinone)					3573	Leucine-responsive regulatory protein
	3404	Aminopeptidase N					3576	AMP nucleosidase
	3406	Asparagine--tRNA ligase					3577	Putative acyl-CoA dehydrogenase AidB
	3407	Outer membrane porin F					3579	Hydroxymethylpyrimidine/phosphomethylpyrimidine kinase
	3408	Aspartate aminotransferase					3580	Thiamine-phosphate synthase
	3409	Hydroxyacylglutathione hydrolase GloC					3581	Glutamate-1-semialdehyde 2,1-aminomutase
	3410	Alkyl hydroperoxide reductase C					3584	PhoH-like protein
	3412	Chromosome partition protein MukB					3590	Leucine--tRNA ligase
	3418	3-deoxy-manno-octulosonate cytidylyltransferase					3591	LPS-assembly lipoprotein LptE
	3424	Integration host factor subunit beta					3594	Tn3 family transposase TnXax1
	3425	30S ribosomal protein S1					3599	D-alanyl-D-alanine carboxypeptidase DacC
	3426	Cytidylate kinase					3600	Putative acyl-CoA thioester hydrolase YbhC
	3426	Translational regulator CsrA					3601	6-phosphogluconolactonase
	3427	3-phosphoshikimate 1-carboxyvinyltransferase					3601	Membrane-bound lytic murein transglycosylase B
	3428	Phosphoserine aminotransferase					3605	Ribosomal silencing factor RsfS
	3432	Formate acetyltransferase 1					3607	Gamma-glutamyl phosphate reductase
	3438	Dimethyl sulfoxide reductase DmsA					3613	putative enoyl-CoA hydratase 1
	3439	Serine--tRNA ligase					3614	hypothetical protein
	3443	Leucine-responsive regulatory protein					3620	Aldehyde dehydrogenase
	3444	Thioredoxin reductase					3621	Putrescine transporter PotE
	3448	Translation initiation factor IF-1					3624	hypothetical protein
	3450	ATP-dependent Clp protease ATP-binding subunit ClpA					3627	Inorganic pyrophosphatase
	3456	DNA replication and repair protein RecF					3635	DNA-directed RNA polymerase subunit alpha
	3462	Pyruvate dehydrogenase [ubiquinone]					3636	30S ribosomal protein S4
	3463	Low specificity L-threonine aldolase					3638	30S ribosomal protein S13
	3487	putative lipoprotein YbjP					3640	50S ribosomal protein L15
	3489	Putative ABC transporter arginine-binding protein 2					3642	Exodeoxyribonuclease 7 small subunit
	3492	ABC transporter arginine-binding protein 1					3643	50S ribosomal protein L18
	3499	Spermidine/putrescine import ATP-binding protein PotA					3643	Farnesyl diphosphate synthase
	3500	Putrescine-binding periplasmic protein					3644	1-deoxy-D-xylulose-5-phosphate synthase
	3503	Oxygen-insensitive NADPH nitroreductase					3644	50S ribosomal protein L6
	3514	Elongation factor G 2					3648	Riboflavin biosynthesis protein
	3518	D-alanyl-D-alanine carboxypeptidase DacC					3649	50S ribosomal protein L14
	3520	Aldose sugar dehydrogenase YliI					3652	Transcription antitermination protein NusB
	3524	NADH-quinone oxidoreductase subunit F					3653	30S ribosomal protein S3
	3525	Glutathione-binding protein GsiB					3653	6,7-dimethyl-8-ribityllumazine synthase
	3525	NADH-quinone oxidoreductase subunit G					3654	50S ribosomal protein L22
	3528	Molybdopterin molybdenumtransferase					3654	Riboflavin biosynthesis protein RibBA
	3538	putative ABC transporter ATP-binding protein YbiT					3655	Riboflavin synthase
	3543	1-deoxyxylulose-5-phosphate synthase YajO					3656	50S ribosomal protein L2
	3546	Colistin resistance protein EmrA					3656	Riboflavin biosynthesis protein RibD
	3551	Outer membrane protein X					3658	hypothetical protein
	3553	DNA protection during starvation protein					3660	30S ribosomal protein S10
	3555	Glutamine-binding periplasmic protein					3660	Chaperedoxin
	3557	Glutamine transport ATP-binding protein GlnQ					3664	Elongation factor Tu 1
	3560	putative protein McbA					3665	Elongation factor G
	3561	putative protein YbiI					3666	Outer membrane protein W
	3563	putative protein YbiB					3667	30S ribosomal protein S12
	3584	Molybdenum cofactor biosynthesis protein B					3669	UDP-N-acetylglucosamine 4-epimerase
	3587	UvrABC system protein B					3670	dTDP-4-dehydrorhamnose reductase
	3590	Leucine--tRNA ligase					3678	L-seryl-tRNA(Sec) selenium transferase
	3594	hypothetical protein					3693	Single-stranded DNA-binding protein
	3599	D-alanyl-D-alanine carboxypeptidase DacC					3695	UvrABC system protein A
	3600	Putative acyl-CoA thioester hydrolase YbhC					3696	Bacterioferritin
	3601	6-phosphogluconolactonase					3698	50S ribosomal protein L17
	3609	UDP-glucose 4-epimerase					3699	DNA-directed RNA polymerase subunit alpha
	3610	Galactose-1-phosphate uridylyltransferase					3700	30S ribosomal protein S4
	3611	Galactokinase					3701	30S ribosomal protein S11
	3612	Aldose 1-epimerase					3702	30S ribosomal protein S13
	3613	2,3-bisphosphoglycerate-dependent phosphoglycerate mutase					3704	Protein translocase subunit SecY
	3613	putative enoyl-CoA hydratase 1					3705	50S ribosomal protein L15
	3614	Phospho-2-dehydro-3-deoxyheptonate aldolase, Phe-sensitive					3706	50S ribosomal protein L30
	3615	hypothetical protein					3707	30S ribosomal protein S5
	3620	Aldehyde dehydrogenase					3708	50S ribosomal protein L18
	3626	Peptide deformylase					3709	50S ribosomal protein L6
	3627	Methionyl-tRNA formyltransferase					3710	30S ribosomal protein S8
	3629	Trk system potassium uptake protein TrkA					3712	50S ribosomal protein L5
	3630	Large-conductance mechanosensitive channel					3713	50S ribosomal protein L24
	3634	50S ribosomal protein L17					3714	50S ribosomal protein L14
	3635	DNA-directed RNA polymerase subunit alpha					3715	30S ribosomal protein S17
	3636	30S ribosomal protein S4					3716	50S ribosomal protein L29
	3638	30S ribosomal protein S13					3718	30S ribosomal protein S3
	3639	Protein translocase subunit SecY					3719	50S ribosomal protein L22
	3640	50S ribosomal protein L15					3720	30S ribosomal protein S19
	3641	50S ribosomal protein L30					3721	50S ribosomal protein L2
	3642	30S ribosomal protein S5					3722	50S ribosomal protein L23
	3643	50S ribosomal protein L18					3722	Phosphoenolpyruvate carboxykinase (ATP)
	3644	50S ribosomal protein L6					3723	50S ribosomal protein L4
	3645	30S ribosomal protein S8					3724	50S ribosomal protein L3
	3646	30S ribosomal protein S14					3725	30S ribosomal protein S10
	3647	50S ribosomal protein L5					3727	Elongation factor G 1
	3648	50S ribosomal protein L24					3728	30S ribosomal protein S7
	3648	Riboflavin biosynthesis protein					3729	30S ribosomal protein S12
	3649	50S ribosomal protein L14					3730	DNA-directed RNA polymerase subunit beta
	3650	30S ribosomal protein S17					3730	Multiple stress resistance protein BhsA
	3651	50S ribosomal protein L29					3731	DNA-directed RNA polymerase subunit beta
	3652	50S ribosomal protein L16					3732	50S ribosomal protein L7/L12
	3653	30S ribosomal protein S3					3733	50S ribosomal protein L10
	3654	50S ribosomal protein L22					3734	50S ribosomal protein L1
	3655	30S ribosomal protein S19					3735	50S ribosomal protein L11
	3656	50S ribosomal protein L2					3736	Transcription termination/antitermination protein NusG
	3657	50S ribosomal protein L23					3739	Elongation factor Tu-A;03726 Elongation factor Tu-A
	3658	50S ribosomal protein L4					3742	Maltodextrin phosphorylase
	3659	50S ribosomal protein L3					3743	hypothetical protein
	3660	30S ribosomal protein S10					3744	Glucose-1-phosphate adenylyltransferase
	3662	Bacterioferritin					3748	Glyceraldehyde-3-phosphate dehydrogenase 1
	3664	Elongation factor Tu 1					3749	Phosphogluconate dehydratase
	3665	Elongation factor G					3750	Glucokinase
	3666	30S ribosomal protein S7					3754	putative sugar-binding periplasmic protein
	3667	30S ribosomal protein S12					3760	HTH-type transcriptional regulator HexR
	3671	Transcriptional regulator DauR					3761	Glucose-6-phosphate 1-dehydrogenase
	3672	FKBP-type peptidyl-prolyl cis-trans isomerase FkpA					3762	6-phosphogluconolactonase
	3690	Phosphoribulokinase, plasmid					3763	2-dehydro-3-deoxy-phosphogluconate aldolase
	3691	Protein YhfA					3764	hypothetical protein
	3692	cAMP-activated global transcriptional regulator CRP					3764	hypothetical protein
	3694	Acetylornithine/succinyldiaminopimelate aminotransferase					3765	2-isopropylmalate synthase
	3695	UvrABC system protein A					3766	Leucine-specific-binding protein
	3696	Bacterioferritin					3767	Exodeoxyribonuclease 7 large subunit
	3696	putative protein adenylyltransferase Fic					3768	Leu/Ile/Val-binding protein
	3698	Peptidyl-prolyl cis-trans isomerase A					3771	Inosine-5-monophosphate dehydrogenase
	3699	DNA-directed RNA polymerase subunit alpha					3772	GMP synthase [glutamine-hydrolyzing]
	3700	30S ribosomal protein S4					3775	Membrane-bound lytic murein transglycosylase F
	3700	Cytosine deaminase					3776	Phosphoribosylformylglycinamidine synthase
	3702	30S ribosomal protein S13					3800	putative Nudix hydrolase NudL
	3705	Tryptophan--tRNA ligase					3801	Protein YrdA
	3707	30S ribosomal protein S5					3804	Formate-dependent phosphoribosylglycinamide formyltransferase
	3707	Ribulose-phosphate 3-epimerase					3808	Signal recognition particle protein
	3708	50S ribosomal protein L18					3809	30S ribosomal protein S16
	3709	50S ribosomal protein L6					3812	50S ribosomal protein L19
	3709	Cell division protein DamX					3815	Thiol:disulfide interchange protein DsbC
	3710	3-dehydroquinate synthase					3816	Homoserine dehydrogenase
	3714	50S ribosomal protein L14					3817	Threonine synthase
	3715	30S ribosomal protein S17					3825	NADPH dehydrogenase
	3716	Penicillin-binding protein 1A					3826	Gamma-aminobutyraldehyde dehydrogenase
	3718	30S ribosomal protein S3					3830	Bifunctional polyhydroxybutyrate synthase / ABC transporter periplasmic binding protein
	3720	30S ribosomal protein S19					3831	hypothetical protein
	3721	33 kDa chaperonin					3832	hypothetical protein
	3721	50S ribosomal protein L2					3839	Peptide chain release factor RF2
	3722	Phosphoenolpyruvate carboxykinase (ATP)					3840	Lysine--tRNA ligase
	3724	50S ribosomal protein L3					3842	hypothetical protein
	3724	Transcriptional regulatory protein OmpR					3843	hypothetical protein
	3725	30S ribosomal protein S10					3846	Peptidoglycan-associated lipoprotein
	3726	Protein YhgF					3847	hypothetical protein
	3727	Elongation factor G 1					3849	Phosphoenolpyruvate carboxylase
	3729	30S ribosomal protein S12					3850	Adenylate kinase
	3730	DNA-directed RNA polymerase subunit beta					3851	tRNA threonylcarbamoyladenosine biosynthesis protein TsaB
	3730	Multiple stress resistance protein BhsA					3854	putative protein
	3731	DNA-directed RNA polymerase subunit beta					3860	2,3,4,5-tetrahydropyridine-2,6-dicarboxylate N-succinyltransferase
	3733	Fe/S biogenesis protein NfuA					3863	LL-diaminopimelate aminotransferase
	3734	50S ribosomal protein L1					3864	Bifunctional uridylyltransferase/uridylyl-removing enzyme
	3735	50S ribosomal protein L11					3865	Methionine aminopeptidase
	3736	Maltodextrin phosphorylase					3866	30S ribosomal protein S2
	3738	Glycerol-3-phosphate regulon repressor					3867	Elongation factor Ts
	3739	Elongation factor Tu-A;03726 Elongation factor Tu-A					3869	Ribosome-recycling factor
	3742	Maltodextrin phosphorylase					3874	Outer membrane protein assembly factor BamA
	3743	Glycogen synthase					3875	Chaperone protein Skp
	3744	Glucose-1-phosphate adenylyltransferase					3876	Cellulose synthase operon protein C
	3746	1,4-alpha-glucan branching enzyme GlgB					3876	UDP-3-O-acylglucosamine N-acyltransferase
	3747	Aspartate-semialdehyde dehydrogenase					3882	Acetyl-coenzyme A carboxylase carboxyl transferase subunit alpha
	3752	Quercetin 2,3-dioxygenase					3884	CTP synthase
	3755	Glutathione hydrolase proenzyme					3885	2-dehydro-3-deoxyphosphooctonate aldolase
	3761	Glucose-6-phosphate 1-dehydrogenase					3886	Enolase
	3762	6-phosphogluconolactonase					3890	S-(hydroxymethyl)glutathione dehydrogenase
	3763	Lipopolysaccharide export system ATP-binding protein LptB					3896	Murein hydrolase activator NlpD
	3764	hypothetical protein					3898	Ferredoxin 1
	3764	hypothetical protein					3899	DNA mismatch repair protein MutS
	3765	2-isopropylmalate synthase					3900	HTH-type transcriptional regulator PrtR
	3766	Leucine-specific-binding protein					3919	Phosphoribosylformylglycinamidine synthase
	3768	Leu/Ile/Val-binding protein					3922	Protein RecA
	3769	4-aminobutyrate aminotransferase PuuE					3923	Nitrogen regulatory protein P-II
	3771	Cell division protein FtsX					3925	Serine hydroxymethyltransferase
	3771	Inosine-5-monophosphate dehydrogenase					3926	hypothetical protein
	3773	Signal recognition particle receptor FtsY					3931	Ferredoxin--NADP reductase
	3776	Phosphoribosylformylglycinamidine synthase					3939	2Fe-2S ferredoxin
	3781	Solute-binding protein					3941	Peptidase B
	3784	hypothetical protein					3944	hypothetical protein
	3801	Protein YrdA					3945	Proline--tRNA ligase
	3808	Signal recognition particle protein					3946	Porin D
	3812	50S ribosomal protein L19					3949	hypothetical protein
	3815	3-oxoacyl-[acyl-carrier-protein] reductase FabG					3950	DNA protection during starvation protein
	3822	4-hydroxy-4-methyl-2-oxoglutarate aldolase/4-carboxy-4-hydroxy-2-oxoadipate aldolase					3952	4-hydroxy-3-methylbut-2-en-1-yl diphosphate synthase (flavodoxin)
	3830	Bifunctional polyhydroxybutyrate synthase / ABC transporter periplasmic binding protein					3953	Aspartate--tRNA(Asp/Asn) ligase
	3831	hypothetical protein					3954	Transcriptional regulatory protein PmpR
	3834	Silver-binding protein SilE					3956	Holliday junction ATP-dependent DNA helicase RuvA
	3837	Silver exporting P-type ATPase					3959	Tol-Pal system protein TolQ
	3840	Lysine--tRNA ligase					3961	hypothetical protein
	3846	hypothetical protein					3962	Tol-Pal system protein TolB
	3846	Peptidoglycan-associated lipoprotein					3963	Inosine-5-monophosphate dehydrogenase
	3847	hypothetical protein					3963	Peptidoglycan-associated lipoprotein
	3849	Phosphoenolpyruvate carboxylase					3964	Cell division coordinator CpoB
	3850	Adenylate kinase					3966	7-cyano-7-deazaguanine synthase
	3854	Low-affinity inorganic phosphate transporter 1					3976	Protein YdgA
	3856	Universal stress protein A					3977	Quinolinate synthase A
	3858	Oligopeptidase A					3978	Beta-barrel assembly-enhancing protease
	3860	Glutathione reductase					3981	Peroxiredoxin Bcp
	3861	Cytoplasmic trehalase					3983	4-hydroxy-tetrahydrodipicolinate synthase
	3866	30S ribosomal protein S2					3984	Outer membrane protein assembly factor BamC
	3867	Elongation factor Ts					3986	Phosphoribosylaminoimidazole-succinocarboxamide synthase
	3869	Ribosome-recycling factor					3992	Malate:quinone oxidoreductase
	3870	hypothetical protein					4003	NADPH dehydrogenase
	3872	2-dehydro-3-deoxygluconokinase					4004	Phosphoribosylaminoimidazole-succinocarboxamide synthase
	3873	Protein YhjJ					4011	hypothetical protein
	3874	Aerobic C4-dicarboxylate transport protein					4016	Transketolase 2
	3874	Outer membrane protein assembly factor BamA					4017	Transaldolase
	3875	Chaperone protein Skp					4019	hypothetical protein
	3876	Cellulose synthase operon protein C					4025	Thiosulfate-binding protein
	3876	UDP-3-O-acylglucosamine N-acyltransferase					4027	Putative glutamine amidotransferase YafJ
	3877	Endoglucanase					4029	hypothetical protein
	3878	Cyclic di-GMP-binding protein					4030	hypothetical protein
	3882	Cyclic di-GMP binding protein BcsE					4032	Cysteine synthase A
	3884	CTP synthase					4033	hypothetical protein
	3885	2-dehydro-3-deoxyphosphooctonate aldolase					4034	Cysteine synthase A
	3886	Enolase					4049	Pyridoxal 4-dehydrogenase
	3890	S-(hydroxymethyl)glutathione dehydrogenase					4059	Glucans biosynthesis protein G
	3891	CDP-diacylglycerol--serine O-phosphatidyltransferase					4060	Glucans biosynthesis glucosyltransferase H
	3892	Peptidyl-lysine N-acetyltransferase Pat					4060	hypothetical protein
	3895	putative tRNA/rRNA methyltransferase YfiF					4072	hypothetical protein
	3897	Autonomous glycyl radical cofactor					4075	Bifunctional purine biosynthesis protein PurH
	3898	ATP-dependent RNA helicase SrmB					4076	Phosphoribosylamine--glycine ligase
	3901	ECF RNA polymerase sigma-E factor					4077	Sensor histidine kinase RcsC
	3903	Sigma-E factor regulatory protein RseB					4096	Aliphatic amidase expression-regulating protein
	3906	Signal peptidase I					4097	hypothetical protein
	3910	Pyridoxine 5-phosphate synthase					4099	Lipopolysaccharide export system ATP-binding protein LptB
	3919	Phosphoribosylformylglycinamidine synthase					4100	High-affinity branched-chain amino acid transport ATP-binding protein LivF
	3921	Quorum-sensing regulator protein G					4101	L-methionine sulfoximine/L-methionine sulfone acetyltransferase
	3922	Protein RecA					4103	Curved DNA-binding protein
	3923	Nitrogen regulatory protein P-II					4106	Phosphate starvation-inducible protein PsiF
	3925	Serine hydroxymethyltransferase					4110	Osmotically-inducible putative lipoprotein OsmE
	3931	Inositol-1-monophosphatase					4111	hypothetical protein
	3932	tRNA (cytidine/uridine-2-O-)-methyltransferase TrmJ					4112	hypothetical protein
	3934	Cysteine desulfurase IscS					4115	Sulfoacetaldehyde reductase
	3935	Iron-sulfur cluster assembly scaffold protein IscU					4116	High-affinity branched-chain amino acid transport ATP-binding protein LivF
	3939	2Fe-2S ferredoxin					4117	Glutamine transport ATP-binding protein GlnQ
	3941	Peptidase B					4118	hypothetical protein
	3944	3-mercaptopyruvate sulfurtransferase					4120	Leucine-, isoleucine-, valine-, threonine-, and alanine-binding protein
	3945	Proline--tRNA ligase					4121	3-oxoacyl-[acyl-carrier-protein] reductase FabG
	3946	Porin D					4122	NH(3)-dependent NAD(+) synthetase
	3947	Alpha-2-macroglobulin					4123	Azurin
	3950	DNA protection during starvation protein					4128	50S ribosomal protein L9
	3951	Cytoskeleton protein RodZ					4130	30S ribosomal protein S18
	3952	4-hydroxy-3-methylbut-2-en-1-yl diphosphate synthase (flavodoxin)					4131	30S ribosomal protein S6
	3953	Aspartate--tRNA(Asp/Asn) ligase					4132	23S rRNA (guanosine-2-O-)-methyltransferase RlmB
	3953	Histidine--tRNA ligase					4132	Purine nucleoside phosphoramidase
	3955	Outer membrane protein assembly factor BamB					4133	Ribonuclease R
	3956	GTPase Der					4136	Iron-utilization periplasmic protein
	3959	putative protein YfgJ					4138	hypothetical protein
	3961	Protease PrtS					4139	Adenylosuccinate synthetase
	3962	Exodeoxyribonuclease 7 large subunit					4140	ATP phosphoribosyltransferase regulatory subunit
	3962	Tol-Pal system protein TolB					4141	Modulator of FtsH protease HflC
	3963	Inosine-5-monophosphate dehydrogenase					4142	Modulator of FtsH protease HflK
	3963	Peptidoglycan-associated lipoprotein					4143	Transcription-repair-coupling factor
	3964	GMP synthase [glutamine-hydrolyzing]					4144	RNA-binding protein Hfq
	3969	Ribose import binding protein RbsB					4146	DNA mismatch repair protein MutL
	3981	Peroxiredoxin Bcp					4152	Oligoribonuclease
	3984	Exopolyphosphatase					4157	hypothetical protein
	3985	Polyphosphate kinase					4159	Phosphatidylserine decarboxylase proenzyme
	3986	Phosphoribosylaminoimidazole-succinocarboxamide synthase					4160	Phosphoserine phosphatase
	3987	Phosphoribosylformylglycinamidine cyclo-ligase					4161	hypothetical protein
	3990	Uracil phosphoribosyltransferase					4162	hypothetical protein
	3998	Beta-barrel assembly-enhancing protease					4163	DNA topoisomerase 4 subunit A
	4000	Peroxiredoxin Bcp					4166	DNA topoisomerase 4 subunit B
	4002	4-hydroxy-tetrahydrodipicolinate synthase					4170	ADP-ribose pyrophosphatase
	4003	Outer membrane protein assembly factor BamC					4171	hypothetical protein
	4004	Phosphoribosylaminoimidazole-succinocarboxamide synthase					4173	Phosphomethylpyrimidine synthase
	4005	putative protein					4174	Outer membrane protein TolC
	4016	Transketolase 2					4175	3-deoxy-D-manno-octulosonic acid transferase
	4017	Transaldolase					4178	putative FAD-dependent oxidoreductase
	4018	NADP-dependent malic enzyme					4181	Bifunctional protein HldE
	4019	Oxygen-dependent coproporphyrinogen-III oxidase					4182	Lipid A export ATP-binding/permease protein MsbA
	4021	Acetyltransferase YpeA					4189	nebramycin 5 synthase
	4025	Thiosulfate-binding protein					4189	Vitamin B12 transporter BtuB
	4031	PTS system glucose-specific EIIA component					4190	Ribosomal RNA large subunit methyltransferase J
	4032	Cysteine synthase A					4192	Bifunctional protein PutA
	4032	Phosphoenolpyruvate-protein phosphotransferase					4195	Flagellar brake protein YcgR
	4033	Phosphocarrier protein HPr					4197	hypothetical protein
	4034	Cysteine synthase A					4199	Chemotaxis protein CheV
	4036	Cell division protein ZipA					4212	ATP-dependent protease subunit HslV
	4045	Glyoxylate/hydroxypyruvate reductase A					4212	hypothetical protein
	4046	putative phosphatase YcdX					4213	ATP-dependent protease ATPase subunit HslU
	4047	Chaperone protein YcdY					4213	hypothetical protein
	4059	Glucans biosynthesis protein G					4214	hypothetical protein
	4060	Glucans biosynthesis glucosyltransferase H					4216	Cell division protein ZapB
	4060	hypothetical protein					4217	dTDP-3-amino-3,6-dideoxy-alpha-D-galactopyranose 3-N-acetyltransferase
	4072	hypothetical protein					4218	Glycerol kinase
	4075	Bifunctional purine biosynthesis protein PurH					4221	Trans-aconitate 2-methyltransferase
	4076	Phosphoribosylamine--glycine ligase					4222	3-oxoacyl-[acyl-carrier-protein] synthase 3
	4084	Protein YceI					4223	Flagellin
	4086	N-methyl-L-tryptophan oxidase					4225	B-type flagellar hook-associated protein 2
	4089	Dihydroorotase					4228	Anaerobic nitric oxide reductase transcription regulator NorR
	4093	hypothetical protein					4237	STAS-domain containing protein
	4094	Putative oxidoreductase YceM					4242	Flagellar motor switch protein FliM
	4096	Aliphatic amidase expression-regulating protein					4251	Flagellum site-determining protein YlxH
	4099	Lipopolysaccharide export system ATP-binding protein LptB					4252	RNA polymerase sigma factor FliA
	4103	Curved DNA-binding protein					4254	Protein phosphatase CheZ
	4110	Osmotically-inducible putative lipoprotein OsmE					4256	Protein-glutamate methylesterase/protein-glutamine glutaminase 1
	4112	hypothetical protein					4259	Sporulation initiation inhibitor protein Soj
	4113	Ribonuclease E					4261	Chemotaxis protein CheW
	4114	Ribosomal large subunit pseudouridine synthase C					4270	Cytochrome c-type biogenesis protein CcmE
	4117	50S ribosomal protein L32					4270	Glutamine synthetase
	4119	3-oxoacyl-[acyl-carrier-protein] synthase 3					4272	DNA-binding transcriptional regulator NtrC
	4120	Leucine-, isoleucine-, valine-, threonine-, and alanine-binding protein					4274	hypothetical protein
	4120	Malonyl CoA-acyl carrier protein transacylase					4277	Trans-2,3-dihydro-3-hydroxyanthranilate isomerase
	4121	3-oxoacyl-[acyl-carrier-protein] reductase FabG					4279	Chromosome partition protein Smc
	4122	Acyl carrier protein					4280	Cell division protein ZipA
	4123	3-oxoacyl-[acyl-carrier-protein] synthase 2					4281	DNA ligase
	4129	PTS system glucose-specific EIICB component					4284	hypothetical protein
	4131	30S ribosomal protein S6					4286	Nucleoid-associated protein YbaB
	4132	Purine nucleoside phosphoramidase					4287	Pyrroline-5-carboxylate reductase
	4133	Ribonuclease R					4288	Fosfomycin resistance protein AbaF
	4134	Penicillin-binding protein activator LpoB					4292	Acetoin:2,6-dichlorophenolindophenol oxidoreductase subunit alpha
	4137	hypothetical protein					4303	hypothetical protein
	4138	hypothetical protein					4307	hypothetical protein
	4139	Adenylosuccinate synthetase					4308	Cbb3-type cytochrome c oxidase subunit CcoN1
	4141	Modulator of FtsH protease HflC					4311	hypothetical protein
	4142	Modulator of FtsH protease HflK					4338	Electron transfer flavoprotein-ubiquinone oxidoreductase
	4143	Transcription-repair-coupling factor					4339	Electron transfer flavoprotein subunit beta
	4146	Lipoprotein-releasing system ATP-binding protein LolD					4340	Electron transfer flavoprotein subunit alpha
	4152	Spermidine/putrescine-binding periplasmic protein					4342	hypothetical protein
	4156	Peptidase T					4343	Peptidoglycan-associated lipoprotein
	4159	Transcriptional regulatory protein PhoP					4348	Citrate synthase
	4173	Phosphomethylpyrimidine synthase					4349	Succinate dehydrogenase cytochrome b556 subunit
	4179	Nucleoid-associated protein YejK					4350	Succinate dehydrogenase hydrophobic membrane anchor subunit
	4181	Bifunctional protein HldE					4351	Succinate dehydrogenase flavoprotein subunit
	4182	Lipid A export ATP-binding/permease protein MsbA					4352	Succinate dehydrogenase iron-sulfur subunit
	4189	Vitamin B12 transporter BtuB					4353	2-oxoglutarate dehydrogenase E1 component
	4192	Bifunctional protein PutA					4354	Dihydrolipoyllysine-residue succinyltransferase component of 2-oxoglutarate dehydrogenase complex
	4193	Soluble pyridine nucleotide transhydrogenase					4355	Dihydrolipoyl dehydrogenase
	4195	Argininosuccinate lyase					4356	60 kDa chaperonin
	4196	Acetylglutamate kinase					4356	Succinate--CoA ligase [ADP-forming] subunit beta
	4197	hypothetical protein					4357	Succinate--CoA ligase [ADP-forming] subunit alpha
	4197	N-acetyl-gamma-glutamyl-phosphate reductase					4360	hypothetical protein
	4198	Acetylornithine deacetylase					4363	Chaperone protein HtpG
	4199	Phosphoenolpyruvate carboxylase					4364	hypothetical protein
	4203	Catalase-peroxidase					4367	3-oxoacyl-[acyl-carrier-protein] synthase 1
	4204	5,10-methylenetetrahydrofolate reductase					4368	3-hydroxydecanoyl-[acyl-carrier-protein] dehydratase
	4205	Bifunctional aspartokinase/homoserine dehydrogenase 2					4372	Glycerol-3-phosphate dehydrogenase [NAD(P)+]
	4206	Cystathionine gamma-synthase					4373	hypothetical protein
	4207	Met repressor					4374	Phosphohistidine phosphatase SixA
	4208	50S ribosomal protein L31					4378	hypothetical protein
	4211	Cell division protein FtsN					4391	Alcohol dehydrogenase
	4212	ATP-dependent protease subunit HslV					4402	UvrABC system protein A
	4213	ATP-dependent protease ATPase subunit HslU					4405	putative protein
	4215	Regulator of ribonuclease activity A					4408	Lactate utilization protein A
	4216	Cell division protein ZapB					4409	L-lactate dehydrogenase
	4218	Glycerol kinase					4415	Ferric uptake regulation protein
	4219	Fructose-1,6-bisphosphatase 1 class 2					4417	Acetyl-coenzyme A synthetase
	4220	Flavodoxin/ferredoxin--NADP reductase					4417	Protein GrpE
	4221	Trans-aconitate 2-methyltransferase					4418	Chaperone protein DnaK
	4222	3-oxoacyl-[acyl-carrier-protein] synthase 3					4419	Chaperone protein DnaJ
	4223	Flagellin					4420	4-hydroxy-tetrahydrodipicolinate reductase
	4223	Triosephosphate isomerase					4422	Carbamoyl-phosphate synthase large chain
	4225	B-type flagellar hook-associated protein 2					4423	Transcription elongation factor GreA
	4226	Sulfate-binding protein					4425	RNA-binding protein YhbY
	4227	ATP-dependent 6-phosphofructokinase isozyme 1					4426	Ribosomal RNA large subunit methyltransferase E
	4230	Periplasmic protein CpxP					4427	ATP-dependent zinc metalloprotease FtsH
	4231	Transcriptional regulatory protein CpxR					4429	Phosphoglucosamine mutase
	4232	Sensor histidine kinase CpxA					4430	Triosephosphate isomerase
	4233	Protein YiiM					4434	Transcription termination/antitermination protein NusA
	4234	Superoxide dismutase [Mn]					4435	Translation initiation factor IF-2
	4256	hypothetical protein					4436	30S ribosome-binding factor
	4269	GTP-binding protein TypA/BipA					4438	30S ribosomal protein S15
	4270	Glutamine synthetase					4439	Polyribonucleotide nucleotidyltransferase
	4271	Sensory histidine kinase/phosphatase NtrB					4440	hypothetical protein
	4272	DNA-binding transcriptional regulator NtrC					4443	hypothetical protein
	4274	Der GTPase-activating protein YihI					4445	Acetyl-coenzyme A synthetase
	4276	DNA polymerase I					4446	Glucose-6-phosphate isomerase
	4278	Thiol:disulfide interchange protein DsbA					4448	3-methyl-2-oxobutanoate hydroxymethyltransferase
	4299	hypothetical protein					4450	Poly(A) polymerase I
	4337	hypothetical protein					4451	Transcriptional regulatory protein ZraR
	4338	Electron transfer flavoprotein-ubiquinone oxidoreductase					4455	RNA polymerase-binding transcription factor DksA
	4339	Electron transfer flavoprotein subunit beta					4457	Sugar fermentation stimulation protein A
	4348	Citrate synthase					4463	Xaa-Pro dipeptidase
	4348	hypothetical protein					4465	putative protein
	4351	Succinate dehydrogenase flavoprotein subunit					4466	Penicillin-binding protein 1B
	4352	Aspartate ammonia-lyase					4467	Beta-barrel assembly-enhancing protease
	4353	2-oxoglutarate dehydrogenase E1 component					4469	Acetolactate synthase isozyme 3 large subunit
	4354	Dihydrolipoyllysine-residue succinyltransferase component of 2-oxoglutarate dehydrogenase complex					4470	Acetolactate synthase isozyme 3 small subunit
	4355	10 kDa chaperonin					4471	Ketol-acid reductoisomerase (NADP(+))
	4355	Dihydrolipoyl dehydrogenase					4472	hypothetical protein
	4356	60 kDa chaperonin					4475	hypothetical protein
	4356	Succinate--CoA ligase [ADP-forming] subunit beta					4475	Ubiquinone/menaquinone biosynthesis C-methyltransferase UbiE
	4357	Succinate--CoA ligase [ADP-forming] subunit alpha					4478	2,4-dienoyl-CoA reductase
	4361	hypothetical protein					4479	5-methyltetrahydropteroyltriglutamate--homocysteine methyltransferase
	4363	Chaperone protein HtpG					4488	Aminopeptidase N
	4367	3-oxoacyl-[acyl-carrier-protein] synthase 1					4492	6-phosphogluconolactonase
	4368	3-hydroxydecanoyl-[acyl-carrier-protein] dehydratase					4495	hypothetical protein
	4369	Fumarate reductase iron-sulfur subunit					4508	NAD-specific glutamate dehydrogenase
	4370	Fumarate reductase flavoprotein subunit					4509	Phosphoenolpyruvate synthase regulatory protein
	4374	Phosphatidylserine decarboxylase proenzyme					4510	Phosphoenolpyruvate synthase
	4376	Oligoribonuclease					4512	Putative 4-hydroxy-4-methyl-2-oxoglutarate aldolase
	4387	O-antigen ligase					4517	Outer membrane porin F
	4393	Quinone oxidoreductase 1					4519	Transcription termination factor Rho
	4398	Aromatic-amino-acid aminotransferase					4525	Ketol-acid reductoisomerase (NADP(+))
	4399	Class B acid phosphatase					4528	Dihydroxy-acid dehydratase
	4400	hypothetical protein					4530	Blue-light photoreceptor
	4401	putative protein YjbR					4533	Serine/threonine-protein kinase PknD
	4402	UvrABC system protein A					4535	putative transcriptional regulatory protein pdtaR
	4403	Single-stranded DNA-binding protein					4536	Nitrate/nitrite binding protein NrtA
	4405	putative protein					4537	Dihydroorotate dehydrogenase (quinone)
	4409	Glutathione S-transferase GstB					4538	Ribosome modulation factor
	4409	L-lactate dehydrogenase					4539	Ribosomal RNA large subunit methyltransferase K/L
	4411	Sodium, potassium, lithium and rubidium/H(+) antiporter					4541	Glucose 1-dehydrogenase 1
	4415	Cation/acetate symporter ActP					4542	O-succinylhomoserine sulfhydrylase
	4415	Ferric uptake regulation protein					4543	Amidophosphoribosyltransferase
	4417	Acetyl-coenzyme A synthetase					4545	Cell division protein FtsN
	4418	Chaperone protein DnaK					4547	Acetyl-coenzyme A carboxylase carboxyl transferase subunit beta
	4419	Chaperone protein DnaJ					4548	N-(5-phosphoribosyl)anthranilate isomerase
	4420	4-hydroxy-tetrahydrodipicolinate reductase					4550	hypothetical protein
	4422	Carbamoyl-phosphate synthase large chain					4551	USG-1 protein
	4423	Transcription elongation factor GreA					4552	Aspartate-semialdehyde dehydrogenase
	4426	Ribose import binding protein RbsB					4553	3-isopropylmalate dehydrogenase
	4427	ATP-dependent zinc metalloprotease FtsH					4554	putative methyltransferase YcgJ
	4434	Transcription termination/antitermination protein NusA					4555	3-isopropylmalate dehydratase small subunit 1
	4435	Translation initiation factor IF-2					4556	3-isopropylmalate dehydratase large subunit
	4437	hypothetical protein					4558	hypothetical protein
	4439	Polyribonucleotide nucleotidyltransferase					4559	Glutamine transport ATP-binding protein GlnQ
	4440	hypothetical protein					4559	Small heat shock protein IbpB
	4446	Glucose-6-phosphate isomerase					4570	Glutamate--tRNA ligase
	4451	Transcriptional regulatory protein ZraR					4571	UvrABC system protein B
	4452	hypothetical protein					4572	Aromatic-amino-acid aminotransferase
	4453	hypothetical protein					4574	hypothetical protein
	4458	Proline/betaine transporter					4575	Glucose-1-phosphatase
	4460	Protoporphyrinogen IX dehydrogenase [menaquinone]					4575	hypothetical protein
	4463	Xaa-Pro dipeptidase					4577	NAD(P)H dehydrogenase (quinone)
	4466	NAD(P)H-flavin reductase					4584	3-oxoacyl-[acyl-carrier-protein] synthase 2
	4467	3-octaprenyl-4-hydroxybenzoate carboxy-lyase					4585	Acyl carrier protein
	4467	Beta-barrel assembly-enhancing protease					4586	3-oxoacyl-[acyl-carrier-protein] reductase FabG
	4469	Acetolactate synthase isozyme 3 large subunit					4587	Malonyl CoA-acyl carrier protein transacylase
	4471	Ketol-acid reductoisomerase (NADP(+))					4589	50S ribosomal protein L32
	4472	Sec-independent protein translocase protein TatA					4590	Large ribosomal RNA subunit accumulation protein YceD
	4475	Ubiquinone/menaquinone biosynthesis C-methyltransferase UbiE					4592	hypothetical protein
	4477	Uridine phosphorylase					4594	Ribosomal large subunit pseudouridine synthase C
	4478	2,4-dienoyl-CoA reductase					4595	Ribonuclease E
	4478	Carboxymethylenebutenolidase					4599	hypothetical protein
	4479	5-methyltetrahydropteroyltriglutamate--homocysteine methyltransferase					4600	Malate synthase A
	4487	Phospholipase A1					4602	Tol-Pal system protein TolQ
	4488	Aminopeptidase N					4607	Glutathione S-transferase GstB
	4495	hypothetical protein					4608	Acyl-coenzyme A dehydrogenase
	4497	Iron-sulfur cluster assembly protein CyaY					4610	Glucose-6-phosphate isomerase
	4498	Adenylate cyclase					4613	Acyl-homoserine lactone acylase QuiP
	4500	Uroporphyrinogen-III synthase					4616	hypothetical protein
	4501	Protein HemX					4618	Peptidoglycan-associated lipoprotein
	4502	Protein HemY					4619	Outer membrane protein A
	4510	Phosphoenolpyruvate synthase					4623	Multidrug resistance protein MdtA
	4513	dTDP-4-amino-4,6-dideoxygalactose transaminase					4624	Nickel and cobalt resistance protein CnrA
	4516	UDP-N-acetylglucosamine 2-epimerase					4625	hypothetical protein
	4517	ECA polysaccharide chain length modulation protein					4628	LexA repressor
	4517	Outer membrane porin F					4629	Cold shock protein CapB
	4519	Transcription termination factor Rho					4632	Succinyl-diaminopimelate desuccinylase
	4520	Thioredoxin 1					4634	tRNA threonylcarbamoyladenosine dehydratase
	4521	ATP-dependent RNA helicase RhlB					4638	Putative D-alanyl-D-alanine carboxypeptidase
	4525	Ketol-acid reductoisomerase (NADP(+))					4640	Pyridoxine/pyridoxamine 5-phosphate oxidase
	4527	L-threonine dehydratase biosynthetic IlvA					4642	Outer membrane lipoprotein SlyB
	4528	Dihydroxy-acid dehydratase					4644	hypothetical protein
	4529	Branched-chain-amino-acid aminotransferase					4645	High-affinity branched-chain amino acid transport ATP-binding protein LivF
	4533	hypothetical protein					4646	Lipopolysaccharide export system ATP-binding protein LptB
	4542	Methylxanthine N1-demethylase NdmA					4647	hypothetical protein
	4542	O-succinylhomoserine sulfhydrylase					4649	Leucine-, isoleucine-, valine-, threonine-, and alanine-binding protein
	4543	FAD-dependent urate hydroxylase					4652	2-hydroxy-3-oxopropionate reductase
	4545	5-hydroxyisourate hydrolase					4654	RNA polymerase-associated protein RapA
	4546	Guanine deaminase					4655	hypothetical protein
	4547	Acetyl-coenzyme A carboxylase carboxyl transferase subunit beta					4669	Biotin carboxylase
	4553	3-isopropylmalate dehydrogenase					4670	Biotin carboxyl carrier protein of acetyl-CoA carboxylase
	4555	3-isopropylmalate dehydratase small subunit 1					4675	hypothetical protein
	4558	hypothetical protein					4678	Biosynthetic arginine decarboxylase
	4570	Glutamate--tRNA ligase					4680	Alpha-2-macroglobulin
	4570	Lactose operon repressor					4694	Transcriptional regulatory protein LiaR
	4575	Glucose-1-phosphatase					4699	hypothetical protein
	4575	hypothetical protein					4703	hypothetical protein
	4577	NAD(P)H dehydrogenase (quinone)					4704	3-phenylpropionate-dihydrodiol/cinnamic acid-dihydrodiol dehydrogenase
	4579	hypothetical protein					4705	3-ketoacyl-CoA thiolase FadI
	4585	Acyl carrier protein					4707	Methyl-accepting chemotaxis protein McpH
	4586	3-oxoacyl-[acyl-carrier-protein] reductase FabG					4709	Copper-exporting P-type ATPase
	4587	Pyrimidine monooxygenase RutA					4710	hypothetical protein
	4590	Bifunctional protein PutA					4717	3-phenylpropionate-dihydrodiol/cinnamic acid-dihydrodiol dehydrogenase
	4592	hypothetical protein					4722	Putative 3-oxopropanoate dehydrogenase
	4592	hypothetical protein					4724	putative ABC transporter ATP-binding protein YejF
	4595	Ribonuclease E					4727	HTH-type transcriptional regulator SgrR
	4599	Homoserine O-succinyltransferase					4730	Hydroxyacylglutathione hydrolase GloB
	4600	Malate synthase A					4736	Quinone reductase
	4604	Methionine synthase					4743	putative oxidoreductase
	4606	Dual-specificity RNA pseudouridine synthase RluF					4744	Acetyl-CoA acetyltransferase
	4610	Glucose-6-phosphate isomerase					4745	Acyl-CoA dehydrogenase
	4618	Peptidoglycan-associated lipoprotein					4746	putative enoyl-CoA hydratase echA8
	4620	Maltose/maltodextrin-binding periplasmic protein					4764	Streptothricin hydrolase
	4621	Maltose/maltodextrin import ATP-binding protein MalK					4769	Methionine aminopeptidase 1, mitochondrial
	4622	Maltoporin					4773	Chemotaxis protein CheV
	4623	hypothetical protein					4780	Molybdopterin molybdenumtransferase
	4626	Glycerol-3-phosphate acyltransferase					4781	Molybdenum cofactor biosynthesis protein B
	4628	LexA repressor					4782	putative lipoprotein YgdR
	4630	hypothetical protein					4784	Malate:quinone oxidoreductase
	4633	hypothetical protein					4787	hypothetical protein
	4640	Pyridoxine/pyridoxamine 5-phosphate oxidase					4788	Erythronate-4-phosphate dehydrogenase
	4649	Leucine-, isoleucine-, valine-, threonine-, and alanine-binding protein					4797	Aconitate hydratase A
	4654	RNA polymerase-associated protein RapA					4798	Aerotaxis receptor
	4669	Biotin carboxylase					4803	putative protein YqjD
	4670	Biotin carboxyl carrier protein of acetyl-CoA carboxylase					4804	hypothetical protein
	4675	hypothetical protein					4805	hypothetical protein
	4678	Glutamate-pyruvate aminotransferase AlaC					4806	Deoxyguanosinetriphosphate triphosphohydrolase
	4680	Alpha-2-macroglobulin					4810	putative protein
	4682	Glucokinase					4811	D-alanyl-D-alanine carboxypeptidase DacB
	4685	L-glyceraldehyde 3-phosphate reductase					4812	hypothetical protein
	4689	putative cyclic di-GMP phosphodiesterase PdeA					4813	putative xanthine dehydrogenase subunit D
	4693	Glutamate--tRNA ligase					4815	Guanine deaminase
	4707	Methyl-accepting chemotaxis protein McpH					4817	HTH-type transcriptional repressor RspR
	4709	Copper-exporting P-type ATPase					4825	Putative pterin-4-alpha-carbinolamine dehydratase
	4711	hypothetical protein					4829	Acetyl-coenzyme A synthetase
	4744	Acetyl-CoA acetyltransferase					4830	Lysine/arginine/ornithine-binding periplasmic protein
	4745	Acyl-CoA dehydrogenase					4833	Histidine transport ATP-binding protein HisP
	4773	Chemotaxis protein CheV					4835	Succinylornithine transaminase/acetylornithine aminotransferase
	4797	Aconitate hydratase A					4837	Arginine N-succinyltransferase subunit beta
	4798	Aerotaxis receptor					4839	N-succinylarginine dihydrolase
	4812	hypothetical protein					4841	Succinylglutamate desuccinylase
	4813	putative xanthine dehydrogenase subunit D					4842	Alanine--tRNA ligase
	4829	Acetyl-coenzyme A synthetase					4843	Aspartate kinase
	4830	Lysine/arginine/ornithine-binding periplasmic protein					4844	Translational regulator CsrA2
	4842	Alanine--tRNA ligase					4847	hypothetical protein
	4843	Aspartate kinase					4857	Lipoamide acyltransferase component of branched-chain alpha-keto acid dehydrogenase complex
	4870	DNA replication and repair protein RecF					4870	DNA replication and repair protein RecF
	4885	Chaperone protein ClpB					4885	Chaperone protein ClpB
	4891	hypothetical protein					4888	Outer membrane protein assembly factor BamD
	4907	Isoleucine--tRNA ligase					4907	Isoleucine--tRNA ligase
	4936	Aerotaxis receptor					4908	Bifunctional riboflavin kinase/FMN adenylyltransferase
	4954	hypothetical protein					4910	30S ribosomal protein S20
	4994	hypothetical protein					4911	Intermembrane transport protein YebT
	5003	Long-chain-fatty-acid--CoA ligase					4916	Putative multidrug export ATP-binding/permease protein
							4917	Peptidyl-prolyl cis-trans isomerase A
							4919	HTH-type transcriptional regulator YhaJ
							4920	hypothetical protein
							4924	DEAD-box ATP-dependent RNA helicase RhpA
							4936	Aerotaxis receptor
							4940	Outer membrane efflux protein BepC
							4946	Transcriptional regulator SlyA
							4948	hypothetical protein
							4949	Uric acid degradation bifunctional protein
							4950	Ureidoglycolate lyase
							4951	hypothetical protein
							4954	hypothetical protein
							4959	Hydroxypyruvate isomerase
							4960	2-hydroxy-3-oxopropionate reductase
							4965	Sulfate-binding protein
							4976	hypothetical protein
							4979	putative protein YciO
							4982	Protein YciI
							4984	Transcriptional regulatory protein CpxR
							4987	Putative NAD(P)H nitroreductase YdjA
							4994	hypothetical protein
							5003	Long-chain-fatty-acid--CoA ligase
							5007	hypothetical protein
							5008	Beta-ketodecanoyl-[acyl-carrier-protein] synthase
							6655	30S ribosomal protein S14;03711 30S ribosomal protein S14

## Sheet: Data Sheet 3
Proteins identified in both the culture supernatant and the whole proteome of each bacterial strain	BPMP-EL-40 (buffered stationary phase)		BPMP-PU-28 (buffered stationary phase)
	10 kDa chaperonin GroS[Enterobacter ludwigii]		2-isopropylmalate synthase [Pseudomonas syringae pv. tagetis]
	30S ribosomal protein S12 [Enterobacter ludwigii]		30S ribosomal protein S13 [Pseudomonas oleovorans]
	30S ribosomal protein S14 [Enterobacteriaceae]		50S ribosomal protein L3 [Pseudomonas fulva]
	30S ribosomal protein S16 [Enterobacter hormaechei]		amino acid ABC transporter substrate-binding protein [Pseudomonas taiwanensis SJ9]
	30S ribosomal protein S17 [Enterobacteriaceae]		aspartate kinase [Pseudomonas putida S11]
	30S ribosomal protein S18 [Enterobacter hormaechei]		bifunctional aconitate hydratase 2/2-methylisocitrate dehydratase [Pseudomonas fulva]
	30S ribosomal protein S19 [Enterobacter hormaechei]		Cold shock-like protein CspD [Pseudomonas aeruginosa]
	30S ribosomal protein S20 [Enterobacteriaceae]		cytochrome c4 [Pseudomonas putida]
	30S ribosomal protein S4 [Enterobacter cloacae]		D-alanyl-D-alanine carboxypeptidase/D-alanyl-D-alanine-endopeptidase [Pseudomonas]
	30S ribosomal protein S5 [Enterobacter sp.]		decarboxylating 6-phosphogluconate dehydrogenase [Pseudomonas putida]
	30S ribosomal protein S7 [Enterobacterales bacterium CwR94]		DsbC family protein [unclassified Pseudomonas]
	30S ribosomal protein S8 [Enterobacterales]		glutamate synthase subunit alpha [Burkholderiales bacterium]
	30S ribosomal protein S9 [Enterobacter hormaechei]		hypothetical protein [Actinomycetia bacterium]
	50S ribosomal protein L1 [Enterobacter hormaechei]		hypothetical protein [Pseudomonas putida]
	50S ribosomal protein L11 [Enterobacter bugandensis]		hypothetical protein [Pseudomonas putida]
	50S ribosomal protein L13 [Enterobacter sp. EGD-HP1]		hypothetical protein [Pseudomonas sp. M47T1]
	50S ribosomal protein L15 [Enterobacter dykesii]		hypothetical protein [Pseudomonas syringae pv. actinidiae]
	50S ribosomal protein L17 [Enterobacterales]		hypothetical protein [Pseudomonas urmiensis]
	50S ribosomal protein L18 [Pseudomonas aeruginosa]		hypothetical protein [Pseudomonas urmiensis]
	50S ribosomal protein L19 [Enterobacter sp. CC120223-11]		hypothetical protein [Pseudomonas urmiensis]
	50S ribosomal protein L2 [Enterobacter hormaechei]		hypothetical protein [Pseudomonas urmiensis]
	50S ribosomal protein L22 [Enterobacterales]		hypothetical protein YSA_08248 [Pseudomonas putida ND6]
	50S ribosomal protein L23 [Enterobacteriaceae]		Lon protease [Pseudomonas sp. BAY1663]
	50S ribosomal protein L24 [Enterobacter hormaechei]		membrane-bound lytic murein transglycosylase [Pseudomonas alkylphenolica]
	50S ribosomal protein L25 [[Enterobacter] lignolyticus]		Membrane-bound lytic murein transglycosylase F [Pseudomonas fluorescens]
	50S ribosomal protein L28 [Enterobacter hormaechei]		nitrite reductase small subunit NirD [Pseudomonas reidholzensis]
	50S ribosomal protein L3 [Pseudomonas aeruginosa]		OmpA family protein [Pseudomonas urmiensis]
	50S ribosomal protein L31 [Enterobacter timonensis]		OmpA family protein [Pseudomonas urmiensis]
	50S ribosomal protein L33 [Enterobacter hormaechei]		OmpA family protein [Pseudomonas urmiensis]
	50S ribosomal protein L6 [Enterobacteriaceae]		OmpA family protein [Pseudomonas]
	50S ribosomal protein L9 [Enterobacterales bacterium CwR94]		OmpA/MotB domain-containing protein [Pseudomonas putida S11]
	aconitase [[Enterobacter] aerogenes] [Klebsiella aerogenes]		outer membrane protein assembly factor BamA [Pseudomonas aeruginosa]
	aconitase [[Enterobacter] aerogenes] [Klebsiella aerogenes]		peptidylprolyl isomerase [Pseudomonas urmiensis]
	ATP-independent periplasmic protein-refolding chaperone Spy [Enterobacter bugandensis]		polyphosphate kinase 2 [Pseudomonas urmiensis]
	BamA/TamA family outer membrane protein, partial [Enterobacter hormaechei]		ribonuclease E [Pseudomonas monteilii]
	carbon storage regulator CsrA, partial [Enterobacteriaceae]		ribonucleotide-diphosphate reductase subunit beta [Pseudomonas sp. Root569]
	cell division protein CpoB [Enterobacter ludwigii]		ribosome modulation factor [Pseudomonas sp.]
	cell division protein DamX [Enterobacter]		SurA N-terminal domain-containing protein [Pseudomonas urmiensis]
	cell division protein FtsZ [Escherichia coli]		TolC family outer membrane protein [Pseudomonas]
	chorismate mutase [Enterobacter ludwigii]		Trigger factor [Pseudomonas syringae pv. aptata]
	Cu-Zn superoxide dismutase [Enterobacter cloacae S611]		ubiquinol-cytochrome c reductase iron-sulfur subunit [Pseudomonas agarici]
	cytoskeleton protein RodZ [Enterobacter ludwigii]
	cytoskeleton protein RodZ [Enterobacter ludwigii]
	DNA-binding protein HU-beta [Enterobacteriaceae]
	DNA-directed RNA polymerase subunit omega [Escherichia coli]
	ferritin-like domain-containing protein protein yciE [Enterobacter sp. MGH 16]
	FKBP-type peptidyl-prolyl cis-trans isomerase [Enterobacteriaceae]
	general stress protein [Enterobacter sp. JGM127]
	glutaredoxin 3 [Enterobacter hormaechei]
	GTP-binding protein, partial [Enterobacterales]
	Histidine-binding periplasmic protein [Enterobacter ludwigii]
	HPr family phosphocarrier protein [Enterobacter hormaechei]
	hypothetical protein [Enterobacter ludwigii]
	hypothetical protein [Enterobacter ludwigii]
	hypothetical protein [Enterobacter ludwigii]
	hypothetical protein [Enterobacter ludwigii]
	hypothetical protein [Enterobacter ludwigii]
	hypothetical protein [Enterobacter sp. 120016]
	hypothetical protein [Enterobacteriaceae]
	integration host factor subunit alpha [Enterobacter hormaechei]
	Integration host factor subunit beta [Enterobacter ludwigii]
	L,D-transpeptidase [Enterobacter]
	L,D-transpeptidase family protein [Enterobacter]
	Lipopolysaccharide export system protein lptA [Enterobacter ludwigii]
	LPS-assembly protein [Enterobacter kobei]
	maltoporin LamB[Enterobacter]
	Maltose-binding periplasmic protein [Enterobacter ludwigii]
	molecular chaperone [Enterobacter ludwigii]
	molecular chaperone DnaK [Enterobacter cloacae complex]
	molecular chaperone Skp [Enterobacter sp. R1(2018)]
	murein transglycosylase [Enterobacter hormaechei]
	NAD(P)H:quinone oxidoreductase [Enterobacter ludwigii]
	OmpA family protein [Enterobacter ludwigii]
	osmotically-inducible lipoprotein OsmE [Enterobacter]
	outer membrane channel protein TolC [Ewingella americana]
	outer membrane lipoprotein pcp/SlyB [Klebsiella pneumoniae subsp. rhinoscleromatis]
	Outer membrane protein A OmpA[Enterobacter ludwigii]
	outer membrane protein assembly factor BamD [Enterobacter cloacae]
	penicillin-binding protein activator LpoB [Enterobacter hormaechei]
	Peptidyl-prolyl cis-trans isomerase D [Enterobacter ludwigii]
	peptidylprolyl isomerase A [Enterobacteriaceae]
	Periplasmic repressor of cpx regulon [Enterobacter sp. FY-07]
	phosphate starvation-inducible protein PsiF [Enterobacter sp. BIDMC 29]
	phospholipase A [Enterobacter cloacae]
	Probable protease HtpX [Enterobacter cloacae]
	Protein ydgH DUF1471 family protein[Enterobacter ludwigii]
	protein YqjC [Enterobacter sp. BIDMC92]
	purine nucleoside phosphoramidase [Enterobacter]
	Putative ABC transporter arginine-binding protein 2 [Enterobacter ludwigii]
	putative phospholipid-binding lipoprotein mlaA [Enterobacter ludwigii]
	pyruvate dehydrogenase (acetyl-transferring), homodimeric type [Enterobacter roggenkampii]
	RNA polymerase-binding protein DksA [Pantoea sp. IMH]
	serine endoprotease DegP [Enterobacteriaceae]
	serine hydroxymethyltransferase [Burkholderia thailandensis E264]
	Sigma-E factor negative regulatory protein [Enterobacter ludwigii]
	Spy/CpxP family protein refolding chaperone [Enterobacter sp. RHBSTW-00994]
	TolB [Enterobacter ludwigii]
	TolC family outer membrane protein [Enterobacter roggenkampii]
	type 1 fimbrial major subunit FimA [Enterobacter]
	type VI secretion system tube protein Hcp [Enterobacter sp. RHBSTW-00901]
	D-alanyl-D-alanine carboxypeptidase dacC [Enterobacter ludwigii]
	2,3-bisphosphoglycerate-dependent phosphoglycerate mutase [Enterobacter ludwigii]

## Sheet: Data Sheet 4
Exudate-specific proteins	BPMP-EL-40 (buffered stationary phase)															BPMP-PU-28 (buffered stationary phase)
	Protein ID	Peptide	Description	NCBI accession Nb	Score (%)	mass	lenght	ppm	m/z	z	RT	Area Sample 7				Protein ID	Peptide	Description	NCBI accession Nb	Score (%)	Mass	Length	ppm	m/z	z	RT	Area Sample 7
	356	VSGDQNVTAPEQK	OmpA family protein [Enterobacter ludwigii]	WP_079231329.1	99.6	1371.66	13	0	686.839	2	30.81	3235600				44434	EYPVAENSSNSGR	OmpA family protein [Pseudomonas urmiensis]	WP_186555457.1	99.6	1408.62		0.4	705.318	2	33.22	203150
	115	GNRSESQGSDGNKTRLA	porin OmpC [Enterobacter ludwigii]	WP_196356626.1	99.6	1775.85	17	-1	592.957	3	22.47	10021				7870	LLESDAAK	OmpH family outer membrane protein [Pseudomonas sp. SLFW]	WP_218576075.1	93.6	845.449	8	3.4	423.739	2	40.85	5952100
	14	LQYQGKNGSVSGENDSGRST	porin OmpC [Enterobacter ludwigii]	WP_241189770.1	97.6	2082.96	20	-0.8	695.326	3	31.43	508880				7840	YFDNNNREA	OprD family outer membrane porin [Pseudomonas fluorescens]	WP_186716395.1	94.5	1141.48	9	4	571.757	2	46.56	3308500
	481	LKAGDAGSIDYGRN	mutant OmpF [Enterobacter cloacae]	ADQ73667.1	98.9	1208.58	12	0.8	605.308	2	31.22	955360				44426	LLPQTFEGGTITSK	OprD family outer membrane porin [Pseudomonas fluorescens]	WP_150713005.1	99.7	1490.8		0.1	746.406	2	68.83	11811000
	578	SHVEEVMNK	OprD family outer membrane porin [Enterobacter ludwigii]	WP_228176452.1	99.5	1071.5	9	-0.5	536.758	2	28.7	572230				44442	SSDGVYYGSSSIDELR	OprD family outer membrane porin [Pseudomonas plecoglossicida]	WP_181106070.1	99.7	1733.77		-1.4	867.893	2	68.71	1361600
	8	RTTAPASSGNNPFRN	outer membrane channel protein TolC [Enterobacter ludwigii]	AEW75254.1	98.9	1588.77	15	1	530.598	3	39.08	454520				7878	YAYGPHS	OprD family porin [Pseudomonas]	WP_156867775.1	95.1	793.34	7	3.6	397.684	2	46.08	594180
	3077	LYQQSEEVDVAKS	outer membrane channel protein TolC family [Enterobacter roggenkampii]	WP_223861890.1	90.5	1494.72	13	0.4	748.368	2	48.52	279530				44459	LSQESSGYGR	outer membrane beta-barrel protein [Pseudomonas urmiensis]	WP_186554626.1	99.7	1082.5		-0.6	542.257	2	27.76	3015700
	637	VTYGTVVNAR	outer membrane lipoprotein slyB [Enterobacter sp. BIDMC 29]	EUM11997.1	99.3	1078.58	10	0.5	540.296	2	48.39	935860				44483	YSAEVDAEVVPQPR	outer membrane protein assembly factor BamA [Pseudomonas sp	PWY47256.1	99.9	1558.76		4.1	780.392	2	62.24	1783300
	59	YSNSDRTDAQSADGKGEKA	Outer membrane protein F [Enterobacter ludwigii]	AEW72956.1	99	1998.89	19	0.7	667.304	3	22.34	299080				44515	LGGALNDNPDNR	TorF family putative porin [Pseudomonas urmiensis]	WP_186557230.1	99.5	1254.6		1.2	628.306	2	38.75	25383
	10461	TFFDEKFNDTGKEAG	outer membrane protein OmpW [Enterobacter sp. SA187]	WP_072568632.1	76.5	1546.69	13	3.2	516.583	3	56.72	14764000				7877	SALDLSQART	AdeC/AdeK/OprM family multidrug efflux complex outer membrane factor [Pseudomonas]	WP_018607038.1	93.7	1060.55	10	7.2	531.294	2	70.35	2641300
	10403	QQTENQGLNRT	Outer membrane protein X OmpX[Enterobacter ludwigii]	AEW72801.1	80.3	1041.48	9	3.4	521.76	2	34.48	1928000				7937	PGAAPSPRPL	energy transducer TonB [Pseudomonas urmiensis]	WP_186555447.1	90.8	961.534	10	-1	481.781	2	60.76	175870
	1968	AAVDAGQGDKAVAD	cellulose synthase complex outer membrane protein BcsC [Enterobacter cloacae]	WP_095450736.1	97.8	1100.55	12	0.5	551.29	2	28.38	231140				7872	VAGDVKLGDS	transporter [unclassified Pseudomonas]	WP_045189412.1	93.6	959.492	10	4.1	480.762	2	55.42	1383800
	3206	VTGPDGQPYRAK	flagellar basal body rod protein FlgC [Enterobacter hormaechei]	WP_220424210.1	97.1	1060.49	10	1.3	531.264	2	31.49	2422200				7896	TNTAAIPARDGQ	flagellar assembly peptidoglycan hydrolase FlgJ [Pseudomonas urmiensis]	WP_186555950.1	92	1213.61	12	3.9	607.821	2	46.76	521430
	865	KTTYDAQITGYGKL	flagellar filament capping protein FliD [unclassified Enterobacter cloacae complex]	WP_193532684.1	98.8	1316.62	12	2.2	659.333	2	51.56	6457800				7860	VAPTPKPNDP	flagellar basal body L-ring protein FlgH [Pseudomonas laurentiana]	NES11584.1	95.2	1034.54	10	3.7	518.286	2	42.86	2586700
	65506	NVNDPTNSGVNGAKS	flagellar hook assembly protein FlgD [Enterobacter ludwigii]	WP_063214593.1	99.5	1472.69	15	0.6	737.351	2	30.22	29173				7864	AVDGGSVRV	flagellar basal body P-ring protein FlgI [Pseudomonas]	WP_049858809.1	85.8	858.456	9	3.7	430.243	2	52.72	4824500
	999	FDPTNPDSYNK	flagellar hook protein FlgE [Enterobacter ludwigii]	WP_068794502.1	99.3	1296.56	11	-0.5	649.288	2	56.61	544740				7925	ANRSFQTNAE	flagellar basal body rod protein FlgC, partial [Pseudomonas sp.]	RZI82096.1	93.5	1136.52	10	2.2	569.277	2	38.72	678170
	3065	RAAQTQSSGLTTRY	Flagellar hook-associated protein 1 [Enterobacter ludwigii]	AEW73113.1	98.5	1219.62	12	-0.4	610.826	2	26.7	432530				7881	LVNPDTKG	flagellar basal body rod protein FlgF [unclassified Pseudomonas]	WP_156310992.1	90.6	842.45	8	1	422.239	2	35.74	7912100
	34	AAVNSSADPTRTT	flagellar hook-associated protein FlgK [Enterobacter ludwigii]	WP_196358272.1	95.7	1289.62	13	0.6	645.818	2	28.62	813040				7866	GTQKNFQTG	flagellar basal-body rod protein FlgG [Pseudomonas juntendi]	WP_232892778.1	79.6	979.472	9	1.1	490.751	2	28.7	101800
	62	IISDAQTGITNTQNN	flagellar hook-associated protein FlgL [Enterobacter ludwigii]	WP_151712130.1	91	1588.77	15	0.4	795.392	2	55.96	595770				7849	SQAFDSPSK	flagellar filament capping protein FliD [Pseudomonas sp. GM21]	WP_007948895.1	95.1	965.445	9	2.1	483.738	2	38.87	1451100
	10394	RINSSKDDAAGQAIANRM	flagellin FliC [Enterobacter kobei]	WP_180261639.1	98.9	1629.81	16	-0.5	815.925	2	31.25	380820000				7851	TSDGLRLQG	flagellar hook protein FlgE [Pseudomonas urmiensis]	WP_186555944.1	94.2	945.488	9	5.5	473.761	2	61.63	3790300
	112714	IQGQESATDFELTA	Fimbrillin matB-like protein [Enterobacter ludwigii]	AEW74430.1	98.9	1508.7	14	-2.4	755.355	2	81.46	6474200				7928	ADQATQIT	flagellar hook-length control protein FliK [Pseudomonas parafulva]	WP_039578935.1	93.1	846.408	8	3.3	424.219	2	46.46	7029300
	6518	TSRPGETPISS	TPA: type 1 fimbrial protein subunit FimI [Enterobacter cloacae]	HAV2162291.1	99.5	1130.56	11	0.4	566.286	2	35.4	4481200				7887	YQQYLSEQR	type IV pilus biogenesis/stability protein PilW [Pseudomonas putida]	APO80270.1	93.8	1213.57	9	4.2	607.805	2	59.35	1881000
	47	TAAVAFTGQIDATDKTLLAVTSGNNDNSAK	type 1 fimbrial major subunit FimA [Enterobacter ludwigii]	WP_153853349.1	97.7	2994.48	30	6	999.173	3	89.24	0				44513	AEVNPDGSEVELIDQVR	ABC transporter periplasmic protein LptC LPS export [Pseudomon	WP_186554018.1	99.7	1868.91		-2.6	935.461	2	76.98	1123600
	10513	LTVNLGDFP	type 1 fimbrial protein [Enterobacter ludwigii]	WP_049022733.1	63.7	764.37	7	1	383.2	2	52.65	1421200				7941	YDTSIKDA	ABC transporter substrate-binding protein [Pseudomonas]	WP_056845521.1	90.5	911.424	8	2.2	456.727	2	52.02	1524300
	3201	AVVQIQYR	type 1 fimbrial protein [Enterobacter ludwigii]	WP_073395899.1	90.4	904.513	7	3	453.273	2	45.12	4304300				7905	VTERGLSA	ABC transporter substrate-binding protein branched-chain amino acid [Pseudomonas fulva]	WP_206405176.1	93.6	831.445	8	4	416.737	2	43.3	825790
	10422	ISEHLVPGNIQ	type 1 fimbrial protein subunit FimI [Enterobacter cloacae]	HAV2162291.1	95.5	964.498	9	-4.8	483.262	2	58.82	3313600				7863	ISSLGKNPE	ABC transporter substrate-binding protein periplasmic component of amino acid [Pseudomonas sp. GM48]	EJM61157.1	93.8	943.497	9	5.1	472.765	2	45.39	2789200
	10497	VAHSDIAPQRK	type I secretion C-terminal target domain-containing protein [Enterobacter hormaechei]	NQF20715.1	93.9	993.499	9	-4.7	497.763	2	23.06	20696				7855	DASDPGNKY	ABC transporter substrate-binding protein polyamine [Pseudomonas psychrophila]	WP_019410794.1	93.6	965.409	9	1.4	483.719	2	34.68	273600
	3189	GVASSDPVADVSSDDGEVY	type VI secretion protein VasK [Enterobacter ludwigii]	WP_163305228.1	86.2	1867.8	19	-0.4	934.905	2	79.92	46497				7845	TDYVYPRT	ABC transporter substrate-binding protein urea branched amino acid [Pseudomonas aeruginosa VRFPA08]	ETD52368.1	93.9	1013.48	8	5.1	507.758	2	66.18	1164200
	1916	REVNVNVEQVGKL	type VI secretion system amidase effector protein Tae4 [Enterobacter ludwigii]	WP_079230868.1	98.8	1213.63	11	3.7	607.835	2	47.7	918080				44486	QADGSLTSATDGR	ABC-type transport auxiliary lipoprotein family protein	WP_101315879.1	99.5	1277.58		-0.3	639.799	2	34.08	71229
	353	SRNAPAPDDAGKAQ	type VI secretion system membrane subunit TssM [Enterobacter]	WP_181216013.1	98.7	1181.58	12	-4.1	591.805	2	22.87	127480				7858	AHPSVAPTGNGPG	glucose/quinate/shikimate family membrane-bound PQQ-dependent dehydrogenase [Pseudomonas monteilii]	WP_232891354.1	94.5	1160.56	13	4.8	581.297	2	45.68	681870
	2856	VTFDRSDESAK	ABC transporter, periplasmic binding protein General amino acid[Enterobacter sp. FY-07]	AMO46946.1	97.7	1026.43	9	0.8	514.229	2	27.75	1967300				7868	TVDGPKQL	lytic transglycosylase domain-containing protein [Pseudomonas fluorescens]	WP_158461838.1	90.3	856.465	8	4.6	429.248	2	50.82	1868500
	10449	VVTREDNKDAENVKEF	ABC superfamily ATP binding cassette transporter, methionine binding protein [Enterobacter hormaechei ATCC 49162]	EGK57155.1	98.3	1645.79	14	-3.7	549.612	3	22.4	229420				7853	ELTRTGDY	N-acetylmuramoyl-L-alanine amidase [Pseudomonas aeruginosa]	VFT35602.1	95.2	953.445	8	4.8	477.739	2	49.81	5169200
	10456	KNAKAGYEKVKK	ABC transporter substrate-binding protein [Enterobacter hormaechei]	WP_126291192.1	96.2	1106.61	10	-4.6	554.319	2	21.93	18574				7947	RFDYSEGQT	sorbosone dehydrogenase family protein [Pseudomonas urmiensis]	WP_186557034.1	85.2	1101.47	9	4.5	551.754	2	58.52	886210
	71931	YAQQHPGKV	ABC transporter substrate-binding protein [Enterobacter ludwigii]	WP_138613774.1	99.5	1026.52	9	-0.5	514.269	2	23.88	74112				7894	DAGHTQVL	spore coat U domain-containing protein [Pseudomonas urmiensis]	WP_186554852.1	92.3	839.414	8	3.4	420.721	2	55.65	12089000
	17	KFADGTPVTAEAVKL	ABC transporter substrate-binding protein [Enterobacter sp. BIDMC 29]	WP_219373035.1	95.4	1304.66	13	1.5	653.35	2	53.26	0				7869	SGLVKYA	C40 family peptidase [Pseudomonas mosselii]	WP_028689120.1	92	736.412	7	3.7	369.22	2	60.37	11559000
	2826	AAGSDKPEQETVR	ABC transporter substrate-binding protein [Enterobacter sp. ENT02]	WP_218307492.1	97.4	1159.54	11	-0.5	580.785	2	27.14	169700				7884	MAPTTISRN	C40 family peptidase NlpC/P60 family protein[Pseudomonas reidholzensis]	WP_119142700.1	93.5	989.496	9	4.4	495.765	2	46.87	37525000
	2109	RADAVLHDTPNI	ABC transporter substrate-binding protein GlnH glutamine [Enterobacter hormaechei subsp. hoffmannii]	HAS0829194.1	98.3	1051.49	10	2.8	526.765	2	37.58	0				7839	LNSQVAKH	carboxy terminal-processing peptidase [Pseudomonas typographi]	MBD1550450.1	95.2	895.487	8	2.1	448.758	2	23.9	438130
	29	SQDYSNAIVEAVKKK	ABC transporter substrate-binding protein glutamate/aspartate [Enterobacter cloacae complex sp.]	ARA25943.1	80.8	1446.74	13	8.6	724.394	2	71.5	1495700				7879	MPNVKYT	dipeptidase [Pseudomonas putida]	KAB5622658.1	93.7	851.421	7	2.9	426.725	2	61.19	2514400
	10480	VDIDHQSPQQVA	ABC transporter substrate-binding protein glycine/betaine [Enterobacteriaceae bacterium RIT692]	MRS20531.1	98.3	1165.54	10	3.3	583.788	2	37.95	4157300				7927	LGKQPKG	L,D-transpeptidase family protein [Pseudomonas muyukensis]	WP_217849664.1	93.7	726.439	7	7.7	364.235	2	20.04	141230
	30	LVNVLHSKA	ABC transporter substrate-binding protein methionine [Enterobacter sp. R4-368]	AGN85577.1	97.8	795.46	7	-2.8	398.743	2	25.07	713020				7912	MGDPVQRPQ	M23 family metallopeptidase [Pseudomonas urmiensis]	WP_186553048.1	95.1	1026.49	9	4.1	514.263	2	50.16	591800
	206	LKGEPGHPDAEARTTY	ABC transporter substrate-binding protein MglB galactose/glucose [Enterobacter cloacae]	HAS1000735.1	93.6	1464.7	14	-4.2	489.246	3	22.44	1436300				7898	VNPNPADLK	M23 family metallopeptidase [Pseudomonas]	WP_110597130.1	95.2	966.513	9	4.6	484.273	2	58.51	1097400
	487	KSEEQLDKDSA	ABC transporter substrate-binding protein OppA Periplasmic oligopeptide-binding protein [Enterobacter ludwigii]	AEW74020.1	99.6	1248.58	11	-0.6	625.299	2	23.16	245740				7888	VLPEESAHE	peptidase M16 [Pseudomonas sp. RtIB026]	BCJ09448.1	90.4	1009.47	9	4.3	505.752	2	48.29	542550
	19	QDNKEFKPTRD	ABC transporter substrate-binding protein peptide [Bacillus infantis]	WP_224900304.1	97.3	1133.58	9	-2.5	567.807	2	23.87	174400				7907	EAPSAESKPEAE	peptidoglycan DD-metalloendopeptidase family protein [Pseudomonas urmiensis]	WP_186552648.1	95.3	1243.56	12	1.5	622.795	2	33.47	8618600
	3012	NYLGKDPNSS	ABC transporter substrate-binding protein PotF spermidine/putrescine [Plesiomonas shigelloides]	WP_215789800.1	98.4	892.429	8	0.5	447.23	2	27.13	1103300				7867	YLDKSKP	protease modulator HflC [Pseudomonas]	WP_145127328.1	93.5	849.46	7	0.2	425.743	2	31.03	307900
	10464	VGVEPAKPKAE	ABC transporter substrate-binding protein sulfonate [Enterobacter hormaechei subsp. xiangfangensis]	ULQ23880.1	92.4	895.513	9	-3	448.77	2	23.12	67661				7936	EIDPKGPA	RIP metalloprotease RseP [Pseudomonas sp.]	MBC7210811.1	92	825.423	8	2.5	413.726	2	43.76	166850
	128	ISETPLKDVAL	ABC transporter substrate-binding protein urea [Enterobacter asburiae]	WP_061715158.1	98.8	958.497	9	2.3	480.265	2	44.29	33840000				7893	GFQGPTLR	S49 family peptidase [Pseudomonas gingeri]	WP_103496770.1	93.7	874.466	8	6	438.249	2	70.57	33868000
	196	TFTNHAFDSL	ABC transporter substrate-binding protein/permease amino acid [Lactiplantibacillus plantarum]	WP_085429130.1	97.7	937.393	8	2.2	469.713	2	40.94	5186700				7837	QAQSYKDSIGGK	3-phenylpropionate dioxygenase	WP_186555366.1	48.4	1263.61	12	4.5	632.824	2	56.08	972340
	3848	RYTWDADHQPRYED	autotransporter domain-containing protein [Enterobacter asburiae]	EGQ5321578.1	97.7	1579.67	12	4.2	527.575	3	55.89	4180100				7914	IANQSVERN	pyrroloquinoline quinone biosynthesis protein PqqE [Pseudomonas urmiensis]	WP_186552712.1	94.6	1029.52	9	2	515.776	2	28.77	98638
	4	KQSTDAVDLTIAQKE	autotransporter domain-containing protein [Enterobacter ludwigii]	WP_163304659.1	97.8	1388.71	13	-4.1	695.374	2	58.77	0				7953	VQGRFEAE	quinohemoprotein amine dehydrogenase subunit alpha [Pseudomonas xantholysinigenes]	MBC3432285.1	82.4	934.451	8	3.8	468.241	2	45.85	2822200
	431	IVQQGLNPGDKVI	efflux RND transporter periplasmic adaptor subunit [Enterobacter hormaechei]	WP_126542315.1	90.4	1153.61	11	2.9	577.824	2	41.34	1205600				7841	VVPRIPGGE	FAD-dependent pyridine nucleotide-disulfide oxidoreductase [Pseudomonas viridiflava]	RMT84275.1	95.3	922.524	9	2.6	462.277	2	72.87	15003000
	161	KGAELKDAAQLSGKT	Cystine-binding periplasmic protein [Enterobacter ludwigii]	AEW73018.1	97.1	1286.68	13	0.3	644.36	2	40.54	900440				7920	NDEKGYGF	cold shock domain-containing protein, partial [Pseudomonas putida]	WP_196766184.1	93.8	928.393	8	5.7	465.213	2	64.48	7693000
	20	VTDDAQRADLYAK	Periplasmic oligopeptide-binding protein [Enterobacter ludwigii]	AEW74020.1	97.8	1237.56	11	3.8	619.799	2	45.73	1946700				7906	AANDAADDTRV	NirD/YgiW/YdeI family stress tolerance protein [Pseudomonas plecoglossicida]	WP_181088361.1	95.3	1117.5	11	2.4	559.766	2	39.67	514520
	3509	FVYDKNKLKN	Thiamine-binding periplasmic protein [Enterobacter ludwigii]	AEW72121.1	97.3	1006.58	8	-3.8	504.305	2	22.54	178170				7923	GPGLPGQR	bifunctional nitrate reductase/sulfite reductase flavoprotein subunit alpha [Frankia canadensis]	WP_101831250.1	94.5	780.424	8	3.4	391.226	2	47.45	2660500
	1335	VSIHADAAPNRN	cell wall hydrolase/autolysin [Enterobacter ludwigii]	EPR40110.1	98.4	1050.52	10	-3.5	351.186	3	23.83	80292				7902	AVSADGLKAE	BON domain-containing protein [unclassified Pseudomonas]	WP_007909908.1	96.2	959.492	10	4.2	480.762	2	52.81	30506000
	3486	IGEGDGRTENI	colanic acid biosynthesis protein WcaM [Enterobacter ludwigii]	WP_232947014.1	87.6	1159.55	11	-0.1	580.781	2	42.24	0				7908	YGDQRDGFA	curlin [Pseudomonas urmiensis]	WP_186554359.1	95.4	1027.44	9	4.9	514.735	2	57.3	6322600
	452	SDAQYLQAGGH	cupin domain-containing protein [Enterobacter ludwigii]	WP_237770623.1	98.9	1145.51	11	0.8	573.763	2	43.97	189330				7938	ANDGQVRVS	inhibitor of vertebrate lysozyme family protein [Pseudomonas urmiensis]	WP_186553214.1	90.7	944.467	9	1.1	473.248	2	31.82	1325900
	354	AEVVKPTHTR	family 10 glycosylhydrolase [Enterobacter hormaechei]	WP_229221176.1	97.7	909.492	8	-3.2	455.76	2	22.7	461580				7918	IINPPGNPK	polyhydroxyalkanoate synthase [Pseudomonas japonica]	SNR99831.1	94	948.539	9	5.2	475.286	2	54.54	3856200
	10498	VAFEGGGEPVTAL	tricarboxylic transport membrane protein [Pantoea dispersa EGD-AAK13]	ERH62390.1	70.2	1033.47	11	3.2	517.754	2	54.8	2760700				7844	VTDVQPIKQQ	glycine zipper 2TM domain-containing protein [Pseudomonas sp. TDA1]	WP_178119808.1	95.9	1154.63	10	5	578.333	2	51.26	1553200
	186	SVEGNTVTEKGR	PQQ-dependent sugar dehydrogenase [Enterobacter ludwigii]	WP_163305720.1	99.6	1275.64	12	0.3	638.828	2	23.81	10114000				7904	AGGNVLGRSV	glycine zipper domain-containing protein [Pseudomonas sp. UMAB-08]	WP_219063757.1	93.7	928.509	10	3.8	465.27	2	63.86	5014300
	73	VVVINDPQAGKY	peptidoglycan glycosyltransferase FtsI [Enterobacter cloacae]	WP_062676722.1	93.5	1039.57	10	4.2	520.802	2	35.9	0				7910	APSAEQSVTAPETH	RcnB family protein [Pseudomonas urmiensis]	WP_186555103.1Length	95.2	1423.66	14	4.3	712.849	2	54.52	772860
	10487	ASNYSVPETK	peptidoglycan meso-diaminopimelic acid protein amidase [Enterobacter ludwigii]	WP_063215209.1	97.8	1023.49	9	3.4	512.762	2	34.48	73719000				7954	LPGSRSVPGGQ	rhodanese-related sulfurtransferase	WP_232961079.1	82.1	1053.56	11	1.3	527.794	2	52	253380
	31	KAASQDRADKVA	alpha,alpha-trehalase TreA [Enterobacter hormaechei]	WP_213342698.1	99.5	1258.66	12	-0.4	630.338	2	21.37	94861				7940	EASPSALRT	sel1 repeat family protein [Pseudomonas urmiensis]	WP_186556846.1	90.5	930.477	9	2.6	466.254	2	47.41	613460
	65503	APVQVGEAAGSAATSASAGISTASSAST	exopolysaccharide production protein YjbE [Enterobacter ludwigii]	WP_196356229.1	91.3	2406.15	28	0.1	1204.08	2	71.8	12378				7919	YSEDPEQIK	malate dehydrogenase (quinone) [Pseudomonas sp. v388]	RRV10346.1	94	1107.51	9	4.5	554.772	2	54.52	717730
	3703	RGVGQDISEGGSAISGAASKA	lipoprotein toxin entericidin B [Enterobacteriaceae]	WP_038984044.1	98.8	1689.82	19	2	845.932	2	54.46	2657500				7889	ARAASLENR	anti-sigma factor MucA [Pseudomonas aeruginosa]	WP_073667634.1	92.3	986.526	9	2.8	494.279	2	30.37	1016600
	28	YGTDLEESVNR	LPS assembly protein LptD [Enterobacter hormaechei]	WP_063163144.1	99.5	1281.58	11	-0.5	641.799	2	51.29	2748200				7871	LPEGYPQERVQ	collagen-like protein [Pseudomonas urmiensis]	MBV4537570.1	92.4	1314.66	11	5.7	658.349	2	70.35	1171200
	662	TAAAPAATAAPVPAK	maltose operon periplasmic protein MalM [Enterobacter ludwigii]	WP_020882847.1	99	1306.72	15	0.7	654.37	2	44.67	551950				7876	APNPAPAPAE	ComEA family DNA-binding protein [Pseudomonas urmiensis]	WP_186554780.1	95.3	933.456	10	5	467.744	2	54.69	3503900
	883	AAAPAATAAPVPAKK	maltose operon protein MalM [Enterobacter ludwigii]	WP_063925898.1	98.9	1134.64	13	3.1	568.339	2	37.31	2830400				7847	SAPSQPVAPAPKP	AAA family ATPase [Pseudomonas reidholzensis]	WP_119146640.1	95.5	1245.67	13	4.9	623.855	2	59.15	8823700
	10397	RANQRLDNQATKYRK	murein lipoprotein [Enterobacter hormaechei]	MBK3054649.1	98.9	1576.81	13	-0.2	526.619	3	31.3	18509000				7890	NPGLDQRE	VacJ family lipoprotein [Pseudomonas fluorescens]	WP_191623937.1	92.3	927.441	8	2.9	464.736	2	37.48	574820
	96	STDVTDEQAR	murein transglycosylase [Enterobacter ludwigii]	WP_079231428.1	86.3	1120.5	10	1	561.258	2	24.88	33141				7843	GLAKYPDT	VacJ family lipoprotein [Pseudomonas putida ND6]	AFK67565.1	95.2	863.439	8	4.1	432.735	2	55.42	3044400
	1068	KAAPGSGNVFSG	murein transglycosylase A [Enterobacter ludwigii]	WP_020883788.1	99	1090.54	12	0.1	546.278	2	44.82	5551500				7951	LNDGREIQ	YgdI/YgdR family lipoprotein [Pseudomonas sp. dw_358]	WP_213877787.1	82.3	943.472	8	2.6	472.751	2	39.15	12926000
	183	QSLSAAGQGEAGKF	murein transglycosylase D [Klebsiella aerogenes]	WP_163369115.1	98.8	1074.53	12	-2.7	538.28	2	25.61	5349500				7897	AGSPVSKVG	YMGG-like glycine zipper-containing protein [Pseudomonas sp. v388]	WP_125833164.1	95.1	800.439	9	2.1	401.233	2	36.86	12784000
	1519	AKEESTLKTS	N-acetylmuramoyl-L-alanine amidase AmiA [Enterobacter ludwigii]	WP_232937836.1	93.7	934.497	8	-2.5	468.263	2	22.31	46183				7856	LAKYATEA	DUF3015 domain-containing protein conserved exported protein of unknown function[Pseudomonas putida KT2440]	AAN66304.1	95.1	865.455	8	4.9	433.743	2	45.39	9013000
	425	ASLSDIQVSNGESQAR	N-acetylmuramoyl-L-alanine amidase AmiB cell wall hydrolase/autolysin [Enterobacter sp. MGH 25]	ESN18549.1	97.5	1660.8	16	-1	831.407	2	55.44	1701200				7875	GGGNGLENFKT	DUF1329 domain-containing protein [Pseudomonas soli]	WP_160291175.1	95.2	1092.52	11	4.9	547.278	2	68.2	2621500
	10455	AAVGGIIGHQVGK	osmotically-inducible lipoprotein OsmB [Enterobacter sp. RHBSTW-00175]	WP_182061301.1	98.9	1134.65	12	3.6	568.345	2	43.37	37820000				7901	VREPLQGQGSE	DUF2066 domain-containing protein [Pseudomonas urmiensis]	WP_186554652.1	96.2	1198.59	11	3	600.315	2	48.74	1865500
	441	YQTCTEYDTDPQAPKAQ	osmotically-inducible lipoprotein OsmE [Enterobacter]	WP_014169673.1	99.7	2014.86	17	-1	1008.44	2	49.03	2954400				7886	IRQQAPTLQ	DUF2388 domain-containing protein [Pseudomonas pudica]	WP_153671597.1	86	1053.59	9	5.1	527.814	2	54.98	3779600
	210	ETSTMDKAQSTADTAGQKIDSS	Osmotically-inducible protein Y [Enterobacter ludwigii]	AEW72027.1	88.8	2287.01	22	0.7	763.345	3	36.66	641460				7883	ASGYVTSKV	DUF2388 domain-containing protein [Pseudomonas urmiensis]	WP_186557707.1	95.1	910.476	9	4.7	456.254	2	51.1	1481900
	1496	KSVKNDLKTK	Osmotically-inducible protein Y osmY [Enterobacter ludwigii]	: AEW72027.1	98.8	1031.6	9	-4.1	516.813	2	22.39	5811400				44454	NNPGLQASDEELAR	DUF2388 domain-containing protein [Pseudomonas urmiensis]	WP_186555196.1	99.8	1512.72		-0.4	757.365	2	50.31	1952600
	132	AVAIPGDNGPSTEGATQHSSQSH	Periplasmic protein CpxP cell-envelope stress modulator CpxP [Enterobacter ludwigii]	AEW75875.1	99.5	2247.02	23	-2.9	750.01	3	45.12	3235900				7865	ADDAPSADPDVT	DUF2782 domain-containing protein [Pseudomonas vranovensis]	WP_123567059.1	95.4	1172.48	12	1	587.258	2	65.72	3204600
	1062	AALPIASTAGGIDSYT	spore coat protein U domain-containing protein [Enterobacter	WP_032678439.1	98.1	1506.76	16	-0.1	754.385	2	90.37	1257300				7956	AGKPPSEQYA	DUF4398 domain-containing protein [Pseudomonas]	WP_062383266.1	81.1	1046.5	10	1.9	524.267	2	39.63	1737800
	74936	YTQDNTKPKT	capsule biosynthesis periplasmic GfcC family protein [Enterobacter ludwigii]	WP_080765217.1	92.2	1194.59	10	-0.2	598.301	2	21.91	23252				7922	ETPLPKQIQ	DUF6279 family lipoprotein [Pseudomonas reidholzensis]	WP_119143814.1	93.8	1052.59	9	4.4	527.31	2	68.4	735090
	10490	AVVGTAAVGTKA	divisome-associated lipoprotein YraP [Enterobacteriaceae]	WP_125294271.1	95.9	901.523	10	0.9	451.777	2	29.45	3770600				44516	KMDIAYQTPVESAPQQR	hypothetical protein [Pseudomonas urmiensis]	WP_186555836.1	99.5	1960.97		0.4	654.663	3	54.25	669030
	10486	KTGSGDSGLHVG	putative lipoprotein nlpC endopeptidase [Enterobacter ludwigii]	AEW73259.1	97.4	928.425	10	6.2	465.231	2	38.76	0				44455	LVGQGEPAGCQRT	hypothetical protein [Pseudomonas urmiensis]	WP_186553170.1	99.8	1371.66		0.8	686.836	2	32.29	1436400
	2535	VHGLDAPGQHSS	Beta-lactamase or D-alanyl-D-alanine carboxypeptidase DacD[[Enterobacter] lignolyticus SCF1]	ADO47941.1	97.2	1017.46	10	-3.5	509.746	2	25.07	419880				7838	GVNLRPSVA	Uncharacterized protein ALO52_04302 [Pseudomonas syringae pv. primulae]	KPY34741.1	95.1	911.519	9	4.6	456.775	2	69.19	26163000
	1453	RSTYEQQEMGKS	bifunctional murein DD-endopeptidase/murein LD-carboxypeptidase [Enterobacteriaceae]	WP_123755169.1	98.8	1199.51	10	1	600.775	2	29.67	1569000
	15	AANLVTEKCIPRK	C40 family peptidase [Enterobacter ludwigii]	WP_226876189.1	97.8	1299.7	11	2.7	434.248	3	45.79	8092200
	10520	AKTPAVTTAA	D-alanyl-D-alanine endopeptidase [Enterobacter cloacae]	WP_205918400.1	78	787.444	8	-2.2	394.735	2	26.46	1133500
	6309	TTTPSSNDGDIMDQRRA	FtsH protease activity modulator HflK [Enterobacter ludwigii]	WP_181240053.1	98.1	1863.84	17	0.4	622.287	3	42.61	0
	10467	AVTYPLPTDGSRL	L%2CD-transpeptidase YbiS [Enterobacter cloacae]	CZU68949.1	96.3	1204.61	11	5.8	603.326	2	56.04	1411300
	1947	HVVENNGGSLEAIAKK	L%2CD-transpeptidase YcfS [Enterobacter cloacae]	CZW16660.1	95.4	1399.73	14	3	700.887	2	51.97	1208100
	18	TSAAVAEDDGEKVTQ	L,D-transpeptidase family protein [Enterobacter ludwigii]	WP_063925051.1	99.7	1519.7	15	-0.3	760.857	2	38.3	17297000
	645	TKKPDDSGDSVA	signal peptide peptidase SppA [Enterobacter ludwigii]	WP_236920558.1	99	1218.57	12	0.5	610.294	2	22.38	666060
	37	AKQQVSDADINAYYEQNKNN	peptidylprolyl isomerase [Enterobacter ludwigii]	WP_068795163.1	99.7	2312.07	20	-0.9	771.696	3	52.87	2620600
	2074	RNVDKTDAAQKDRAY	peptidylprolyl isomerase SurA [Enterobacter asburiae]	WP_211438455.1	98.8	1430.71	13	-2.4	477.918	3	21.4	164550
	1192	AADAINAEQAQSRQ	peroxide/acid stress response protein YhcN [Enterobacter]	WP_014171848.1	98.9	1272.61	12	1	637.322	2	30.35	7790300
	692	SDENTYQPPK	thiol:disulfide oxidoreductase glutathione-dependent disulfide-bond oxidoreductase YghU [Enterobacter ludwigii]	GER61347.1	99.5	1177.53	10	2.3	589.771	2	33.23	0
	244	IAGGDGSRQPSNEELTIAR	NAD(P)H:quinone oxidoreductase [Enterobacter ludwigii]	WP_236920189.1	99.3	1969.98	19	0.6	657.668	3	51.33	11420000
	16441	SNQRNPDDLK	peptide-methionine (R)-S-oxide reductase MsrB [Enterobacter sp	MBK4584069.1	98.7	1185.57	10	0.3	396.199	3	23.12	0
	3727	VIYPADAKQTS	chaperone protein fimC [Enterobacter cloacae]	STQ13627.1	88.8	1005.51	9	1.5	503.773	2	31.95	2955400
	1820	KVTLGPKGRN	chaperonin GroEL [Enterobacter cloacae complex]	WP_096150733.1	97.8	826.502	8	-2.1	414.265	2	26.77	3376500
	2951	AAKVAPGADPKS	copper resistance system metallochaperone PcoC [Enterobacteriaceae]	WP_032675606.1	98.3	952.534	10	-4.2	477.281	2	22.39	33164
	307	VTQEKGHLA	molecular chaperone [Enterobacter sp. J49]	WP_086463546.1	99.5	981.524	9	-0.4	491.769	2	22.53	415190
	2870	KTAIRNGELKMDTSKI	anti-sigma-28 factor FlgM [Enterobacter sp. 198]	WP_151887713.1	98.4	1562.81	14	2.4	391.717	4	41.84	933200
	10459	ARGKPLPPGIAK	anti-virulence regulator CigR family protein [Enterobacter mori]	WP_196391073.1	95.2	1004.61	10	1.4	503.323	2	48.81	7661500
	612	AVFQSGGKQHRV	bL21 family ribosomal protein, partial [Enterobacter hormaechei]	WP_200534450.1	98.9	1142.59	10	-3.8	381.877	3	21.74	1744700
	10470	RVSDDVAAQQATN	cell division protein FtsB [Enterobacter cloacae complex sp. P18RS]	WP_193547750.1	97	1103.51	11	3.8	552.774	2	37.71	1690300
	465	TLPEAEESRP	cell division topological specificity factor MinE	WP_181619774.1	97.2	1127.55	10	-0.7	564.78	2	41.34	2297800
	599	MTGGGFGDEQERI	chorismate mutase [Enterobacter ludwigii]	WP_049023236.1	98.2	1411.6	13	-0.1	706.809	2	55.08	573810
	818	TDFNTDKNTQFA	CsbD family protein [Enterobacter ludwigii]	WP_063215345.1	98.2	1400.62	12	-0.2	701.318	2	53.93	0
	284	ADLEDDMGILSENLK	cytochrome b562 [Enterobacter ludwigii]	WP_193163443.1	99.5	1677.78	15	-0.9	839.895	2	76.4	3708700
	678	DSGGECPLRN	extensin family protein [Enterobacter ludwigii]	WP_063215187.1	99	1103.47	10	1.3	552.741	2	32.9	377530
	528	TTIQATTQPIQTSGGGSR	FlxA-like family protein [Enterobacter ludwigii]	WP_138014064.1	99	1802.91	18	-5.6	902.458	2	49.32	437590
	10406	KAAYTGKIGDGKI	Glutamine synthetase activity regulation protein [Enterobacter sp. FY-07]	AMO50261.1	98.9	1079.56	11	-0.1	540.797	2	27.74	4437800
	10440	KGAAVGAGSGALIGEATH	glycine zipper family protein [Enterobacter sp. RHBSTW-00175]	WP_182062438.1	98.9	1437.72	17	-2.9	719.878	2	58.84	3130000
	1609	RTPAVIKKA	H-NS histone family protein, partial [Enterobacter kobei]	WP_181573991.1	97.8	755.49	7	-4	378.758	2	23.78	698000
	10399	IAYDQDQDGAARVR	MBL fold metallo-hydrolase [Enterobacter sp. BIDMC 29]	WP_219373020.1	98.5	1307.57	12	2.9	654.808	2	35.91	6295000
	320	ISAASQPATPVTKD	Protein replication initiation negative regulator seqA [Enterobacter ludwigii]	AEW72690.1	99	1384.72	14	-0.1	693.367	2	42.45	955020
	3416	SAPQTAAAPSGIKA	RcnB family protein [Enterobacter]	WP_010433637.1	98.7	1110.6	12	3.4	556.321	2	34.24	2061200
	10493	GTGHTGVIKA	selenium-binding protein YdfZ [Enterobacter cloacae]	STQ12148.1	95.4	811.455	8	-3.4	406.741	2	22.62	110630
	10466	RKVVIEGDSETQVTHATGRK	stationary-phase-induced ribosome-associated protein [Enterobacter asburiae]	WP_193939564.1	98.9	1925.98	18	3.6	643.014	3	45.43	36052000
	2229	QAAINGHPES	Tetratricopeptide TPR_1 repeat-containing protein [Enterobacter soli]	AEN66067.1	90.5	894.419	9	-2.6	448.224	2	24.47	192000
	3311	SLSQLPKNDESAKGSEE	Uncharacterized protein ImpB [Enterobacter cloacae]	SAJ33413.1	92.4	1730.83	16	0.8	577.962	3	31.25	3274500
	721	SNDKVGDDANTKTDGTTQ	YbgS hypothetical protein NMCA_16410 [Enterobacter ludwigii]	AEW72735.1	99.6	1865.82	18	-0.1	933.919	2	23.16	560610
	10479	AAETGSTDNNGDANAAAAAGQVAPDAKQ	YbgS-like family protein [Enterobacter ludwigii]	WP_196355936.1	98.9	2386.06	26	3.8	796.379	3	45.47	25852000
	10443	ISDDDTNWGTKSL	YceK/YidQ family lipoprotein [Enterobacter cloacae subsp. cloacae]	ORC17676.1	98.7	1224.49	11	2.3	613.264	2	34.91	4025400
	1927	KIGDQQGKIRM	YcfJ [Enterobacter ludwigii]	AEW73143.1	88.8	1013.56	9	-3.5	507.795	2	23.96	0
	10430	RKPVVTTPGKH	YdcL [Enterobacter ludwigii]	AEW73588.1	97.7	925.56	9	-2.9	463.794	2	24.76	243540
	10451	KKSSPPVVRV	YdeI family stress tolerance OB fold protein, partial [Enterobacter cloacae]	WP_063411926.1	93.9	868.513	8	-2.5	435.27	2	23.48	132830
	10481	RLGGGDAASNPRL	YebC/PmpR family DNA-binding transcriptional regulator [Enterobacter ludwigii]	WP_193152005.1	98.3	1013.49	11	-2.4	507.76	2	24.5	84619
	738	SLTVDSADR	YfgG DUF2633 family protein [Enterobacter ludwigii]	AEW74729.1	99.1	962.467	9	0.3	482.241	2	37.01	7419500
	10411	RTDVKEMKEIEH	YgdI/YgdR family lipoprotein [Enterobacter cloacae]	WP_064909840.1	98.9	1357.65	11	1.7	453.568	3	37.09	35434000
	567	LQPTQSQQTEPAKAQ	YggE oxidative stress defense protein [Enterobacter ludwigii]	AEW75141.1	99.6	1653.83	15	-0.3	827.923	2	31.17	4213500
	10434	TFRDETGTVN	YgiW/YdeI family stress tolerance OB fold protein [Enterobacter roggenkampii]	WP_095428731.1	97.5	923.435	8	2.1	462.734	2	36.15	17925000
	146	REQPLPNPNGGMLG	YhhA DUF2756 family protein [Enterobacter ludwigii]	WP_241189700.1	97.9	1494.72	14	-1.1	748.369	2	55.82	169450
	1436	RHEADSDELRS	YncJ family protein [Enterobacter bugandensis]	WP_232948233.1	97.7	1070.46	9	-4.2	536.246	2	23.8	371590
	89	KLIIESGDSAQSRQ	YnfB DUF1283 domain-containing protein[Enterobacter ludwigii]	AEW73450.1	98.5	1274.65	12	3.1	638.344	2	44.63	56529000
	10477	TFSEGIEPRF	YobA copper homeostasis periplasmic binding protein CopC[Enterobacter ludwigii]	AEW74201.1	83.1	933.456	8	2.8	467.745	2	43.82	2617400
	426	AAAESGWGTSKLAR	DUF1190 family protein [Enterobacter asburiae]	WP_205915942.1	98.9	1176.58	12	2.3	589.308	2	52.67	13875000
	10414	KIAAQAQEAGASSYKI	DUF1471 domain-containing protein [Enterobacter]	WP_070531955.1	98.9	1393.68	14	3.7	697.864	2	34.48	1627300
	725	VQSLTDNTDTSQLKPAGTVSVSR	DUF1471 family periplasmic protein McbA [Enterobacter ludwigii]	WP_032677729.1	99.4	2404.21	23	8.3	802.417	3	59.11	0
	231	AEPVSPSQAQSMNKLG	DUF1471 family protein YbiJ	WP_086532765.1	86.4	1658.79	16	-0.8	830.403	2	44.07	911250
	10488	KACDLVLKQ	DUF2501 domain-containing protein [Enterobacteriaceae bacterium 8376wD7]	MVY95643.1	97.2	817.437	7	2.7	409.734	2	47.53	1583700
	10460	QIGDRDDYGRY	DUF2502 domain-containing protein [Enterobacter cloacae]	WP_094084932.1	90.7	1065.48	9	-1.5	533.758	2	25.55	2451600
	10446	VREQPLPNPNGG	DUF2756 family protein [Enterobacter]	WP_020884553.1	98.8	1120.56	10	2.1	561.299	2	36.38	136490000
	3304	AAVNEPDPDKA	DUF305 domain-containing protein [Enterobacterales]	WP_001549799.1	98.7	983.456	9	-1.8	492.743	2	25.21	199710
	273	LNKGGEQVPVQSPQG	DUF333 domain-containing protein [Enterobacter ludwigii]	OPB27255.1	89.1	1536.79	15	-0.1	769.402	2	43.79	232260
	10409	KRCSEQSLAVGSCGNY	DUF333 domain-containing protein [Enterobacter]	WP_023335885.1	98.9	1686.71	15	2.6	844.379	2	50.95	24576000
	10491	MAESFTTTNRF	DUF413 domain-containing protein [Enterobacter hormaechei]	MBK4586265.1	95.3	1025.48	9	1.1	513.756	2	30.35	5303100
	50	YRPHDSLSAQGGAR	DUF6531 domain-containing protein RHS[Enterobacter ludwigii]	WP_121335027.1	97.5	1513.74	14	2	505.588	3	32.43	420090
	564	ISEAKDYREK	hypothetical protein [Enterobacter cloacae]	WP_136374492.1	99.1	1237.63	10	0.2	413.551	3	22.65	555500
	792	ADETTPTASETHSQIGIAK	hypothetical protein [Enterobacter ludwigii]	WP_063214559.1	99.5	1955.94	19	-0.5	652.988	3	45.75	5940100
	825	LSGSVNDHMQCENCGNNGK	hypothetical protein [Enterobacter ludwigii]	WP_152691346.1	85.4	2176.87	19	1.2	726.631	3	22.14	5585
	65488	DDDLPQHLI	hypothetical protein [Enterobacter ludwigii]	WP_193162390.1	98.2	1064.51	9	-0.9	533.264	2	78.01	8321500
	65488	LCDDDLPQH	hypothetical protein [Enterobacter ludwigii]	WP_193162390.1	98.6	1111.46	9	0.7	556.738	2	44.87	1809600
	233	HAGQQQAFK	hypothetical protein [Enterobacter sp. WCHEn090032]	WP_126800822.1	98.9	1013.5	9	2	507.76	2	22.6	50905
	10444	AAPVQVGEAAGSAATSASAGISTASSASTVSSAVGVALAATGGGDG	hypothetical protein CAP57_15805, partial [Enterobacter kobei]	OTW34068.1	98.9	3718.81	44	-7.8	1240.62	3	106.19	1010000
	296	RSGILDSGPK	hypothetical protein L422_03476 ErfK/YbiS/YcfS/YnhG family protein [Enterobacter hormaechei]	ESL78726.1	97.5	1028.56	10	-0.5	515.288	2	37.53	3003700
	1091	MAKIKGQVKW	hypothetical protein NIHE100087_45760 [Enterobacter hormaechei]	GJG74094.1	97.2	870.565	8	-4	436.296	2	21.26	0
